# Supplementary material for: Capture Hi-C identifies putative target genes at 33 breast cancer risk loci
Source: Nat Commun. 2018 Mar 12;9:1028. doi: 10.1038/s41467-018-03411-9 (PMC5847529; doi:10.1038/s41467-018-03411-9)
Supplement: Supplementary file 6 — Supplementary Data 3 [file 41467_2018_3411_MOESM6_ESM.txt]

chr2:172950209-172954153 chr2:172963113-172966043 6.656753655 BT20 2
chr2:172950209-172954153 chr2:172966044-172973100 7.935095081 BT20 2
chr2:172963113-172966043 chr2:172660383-172664111 8.850751042 BT20 2
chr2:172963113-172966043 chr2:172805542-172813780 7.084315431 BT20 4
chr2:172963113-172966043 chr2:172667432-172672114 7.034668585 BT20 2
chr2:172963113-172966043 chr2:172664112-172667431 14.17668107 BT20 2
chr2:172966044-172973100 chr2:172739748-172740163 12.07358757 BT20 2
chr2:172966044-172973100 chr2:171823970-171828940 11.31318307 BT20 2
chr2:172966044-172973100 chr2:172557593-172564773 13.88717445 BT20 2
chr2:172966044-172973100 chr2:172654218-172655951 21.66853416 BT20 3
chr2:172966044-172973100 chr2:172736221-172739747 18.86117924 BT20 2
chr2:172966044-172973100 chr2:172579349-172580177 17.63878682 BT20 3
chr2:172966044-172973100 chr2:172818348-172825954 17.20910254 BT20 2
chr2:172966044-172973100 chr2:172423212-172423500 8.929456793 BT20 2
chr2:172966044-172973100 chr2:172667432-172672114 23.29744001 BT20 3
chr2:172966044-172973100 chr2:172548622-172549837 17.16603382 BT20 4
chr2:172966044-172973100 chr2:172564939-172567844 13.27335709 BT20 4
chr2:172966044-172973100 chr2:172825955-172827391 6.866152435 BT20 2
chr2:172966044-172973100 chr2:174217350-174222347 6.793296769 BT20 2
chr2:172966044-172973100 chr2:171819901-171823969 9.592832187 BT20 2
chr2:172966044-172973100 chr2:172543827-172548319 16.93156857 BT20 5
chr2:172966044-172973100 chr2:172655952-172660382 14.7221152 BT20 2
chr2:172966044-172973100 chr2:172680254-172680854 10.75914106 BT20 2
chr2:172966044-172973100 chr2:172567845-172568091 9.794577457 BT20 2
chr2:172966044-172973100 chr2:172816422-172818347 24.57542476 BT20 3
chr2:172966044-172973100 chr2:172452794-172458624 10.92313995 BT20 2
chr2:172966044-172973100 chr2:172568092-172571371 13.39240976 BT20 2
chr2:172966044-172973100 chr2:172815213-172816421 18.25349666 BT20 4
chr2:172966044-172973100 chr2:172554510-172557221 13.16338424 BT20 2
chr2:172966044-172973100 chr2:172680855-172681712 22.76806984 BT20 3
chr2:172966044-172973100 chr2:172606707-172608548 18.49860916 BT20 2
chr2:172966044-172973100 chr2:172770902-172778509 16.93156857 BT20 2
chr2:172966044-172973100 chr2:172798254-172800926 15.28771238 BT20 2
chr2:172966044-172973100 chr2:172803717-172805541 13.21732305 BT20 3
chr2:172966044-172973100 chr2:172540029-172543826 24.40549976 BT20 5
chr2:172966044-172973100 chr2:172458639-172459867 13.07358757 BT20 3
chr2:172966044-172973100 chr2:172445057-172452793 13.76164357 BT20 3
chr2:172966044-172973100 chr2:172660383-172664111 32.01764709 BT20 3
chr2:172966044-172973100 chr2:172805542-172813780 16.93156857 BT20 4
chr2:172966044-172973100 chr2:172664112-172667431 39.48462552 BT20 5
chr2:172966044-172973100 chr2:172576412-172579348 24.22492751 BT20 4
chr2:172966044-172973100 chr2:172800927-172803716 20.48796192 BT20 4
chr2:172966044-172973100 chr2:172813781-172815212 16.96809445 BT20 4
chr2:172966044-172973100 chr2:172645407-172648186 13.80228555 BT20 2
chr2:172973101-172980572 chr2:172667432-172672114 7.177307373 BT20 2
chr2:172973101-172980572 chr2:172664112-172667431 11.31318307 BT20 3
chr2:172973101-172980572 chr2:172660383-172664111 8.01643612 BT20 2
chr2:217900373-217907078 chr2:218376343-218385699 7.193054037 BT20 3
chr2:217912886-217925467 chr2:218252928-218253864 6.859435965 BT20 2
chr2:217912886-217925467 chr2:218376343-218385699 8.313642013 BT20 4
chr2:217912886-217925467 chr2:217563273-217565782 12.40018711 BT20 3
chr2:217912886-217925467 chr2:217552337-217560726 9.757891433 BT20 3
chr2:217912886-217925467 chr2:218375366-218376342 8.388053353 BT20 3
chr2:217912886-217925467 chr2:218374766-218375365 7.184424571 BT20 3
chr2:217912886-217925467 chr2:218230849-218232200 7.017370327 BT20 2
chr2:217912886-217925467 chr2:217560727-217563272 7.993459243 BT20 3
chr2:217925468-217927199 chr2:218375366-218376342 8.321466506 BT20 3
chr2:217925468-217927199 chr2:217563273-217565782 11.63694782 BT20 2
chr2:217925468-217927199 chr2:218376343-218385699 7.205563338 BT20 3
chr2:217927200-217927769 chr2:218375366-218376342 9.204499011 BT20 3
chr2:217927770-217929190 chr2:218375366-218376342 7.95285811 BT20 3
chr2:218241715-218244713 chr2:218375366-218376342 6.834853415 BT20 3
chr2:218250629-218252882 chr2:218376343-218385699 7.905390972 BT20 3
chr2:218250629-218252882 chr2:217912886-217925467 6.644577718 BT20 2
chr2:218250629-218252882 chr2:217563273-217565782 7.631502059 BT20 3
chr2:218250629-218252882 chr2:217560727-217563272 11.46396302 BT20 3
chr2:218250629-218252882 chr2:217552337-217560726 11.23808161 BT20 3
chr2:218250629-218252882 chr2:218375366-218376342 14.12421365 BT20 3
chr2:218250629-218252882 chr2:218374766-218375365 9.43072669 BT20 3
chr2:218252883-218252927 chr2:217552337-217560726 7.030701761 BT20 2
chr2:218252883-218252927 chr2:218375366-218376342 9.951428992 BT20 3
chr2:218252883-218252927 chr2:218374766-218375365 7.927699337 BT20 3
chr2:218252928-218253864 chr2:217560727-217563272 16.89594466 BT20 3
chr2:218252928-218253864 chr2:217912886-217925467 7.958588783 BT20 2
chr2:218252928-218253864 chr2:218376343-218385699 7.544358989 BT20 2
chr2:218252928-218253864 chr2:218374766-218375365 10.33165573 BT20 3
chr2:218252928-218253864 chr2:217925468-217927199 7.884103796 BT20 2
chr2:218252928-218253864 chr2:217563273-217565782 12.43971547 BT20 3
chr2:218252928-218253864 chr2:218154772-218157253 7.51292532 BT20 2
chr2:218252928-218253864 chr2:217552337-217560726 15.02467797 BT20 3
chr2:218252928-218253864 chr2:218375366-218376342 16.79406505 BT20 3
chr2:218254339-218261778 chr2:218376343-218385699 6.694209207 BT20 3
chr2:218254339-218261778 chr2:217563273-217565782 16.34660607 BT20 3
chr2:218254339-218261778 chr2:218154772-218157253 6.79955089 BT20 2
chr2:218254339-218261778 chr2:218374766-218375365 8.489143376 BT20 3
chr2:218254339-218261778 chr2:217552337-217560726 15.84410573 BT20 3
chr2:218254339-218261778 chr2:218371362-218371732 6.779442204 BT20 2
chr2:218254339-218261778 chr2:217560727-217563272 13.02467797 BT20 3
chr2:218254339-218261778 chr2:217546853-217552336 6.674770183 BT20 2
chr2:218254339-218261778 chr2:218375366-218376342 10.32423826 BT20 3
chr2:218261779-218268361 chr2:217563273-217565782 6.727914684 BT20 2
chr2:218261779-218268361 chr2:217552337-217560726 6.966145004 BT20 3
chr2:218261779-218268361 chr2:217560727-217563272 7.542206114 BT20 3
chr2:218261779-218268361 chr2:218375366-218376342 7.865142969 BT20 3
chr2:218294182-218295540 chr2:218375366-218376342 6.770279195 BT20 2
chr2:218294182-218295540 chr2:217560727-217563272 6.697948893 BT20 2
chr2:218295541-218301734 chr2:217552337-217560726 11.19010158 BT20 2
chr2:218358948-218362744 chr2:217552337-217560726 6.782138979 BT20 2
chr2:218358948-218362744 chr2:217563273-217565782 6.983383876 BT20 2
chr2:218362745-218364251 chr2:217552337-217560726 6.835347573 BT20 3
chr2:218366944-218371361 chr2:217560727-217563272 15.93156857 BT20 4
chr2:218366944-218371361 chr2:217552337-217560726 14.64616635 BT20 3
chr2:218366944-218371361 chr2:217563273-217565782 13.31685873 BT20 4
chr2:218371733-218372521 chr2:217552337-217560726 6.782138979 BT20 3
chr2:218372522-218374218 chr2:217552337-217560726 10.83353649 BT20 3
chr2:218372522-218374218 chr2:217563273-217565782 6.777699914 BT20 4
chr2:218372522-218374218 chr2:217560727-217563272 10.79714225 BT20 3
chr2:218374219-218374765 chr2:217552337-217560726 9.684827971 BT20 3
chr2:218374219-218374765 chr2:218230849-218232200 7.717249449 BT20 3
chr2:218374219-218374765 chr2:217563273-217565782 6.884274217 BT20 3
chr2:218374219-218374765 chr2:217560727-217563272 10.37889947 BT20 3
chr2:218374219-218374765 chr2:218232201-218236450 11.32054377 BT20 3
chr2:218374766-218375365 chr2:217925468-217927199 6.735120125 BT20 3
chr2:218374766-218375365 chr2:217552337-217560726 13.52217763 BT20 4
chr2:218374766-218375365 chr2:217565783-217570353 6.685570289 BT20 3
chr2:218374766-218375365 chr2:217927200-217927769 6.717249449 BT20 3
chr2:218374766-218375365 chr2:217912886-217925467 7.960384297 BT20 3
chr2:218374766-218375365 chr2:218154772-218157253 6.89179272 BT20 2
chr2:218374766-218375365 chr2:217560727-217563272 17.69890781 BT20 4
chr2:218374766-218375365 chr2:218232201-218236450 13.48862507 BT20 3
chr2:218374766-218375365 chr2:218230849-218232200 13.68364106 BT20 3
chr2:218374766-218375365 chr2:217563273-217565782 19.25349666 BT20 4
chr2:218375366-218376342 chr2:217560727-217563272 26.19691314 BT20 6
chr2:218375366-218376342 chr2:218012663-218015576 7.15657566 BT20 3
chr2:218375366-218376342 chr2:217925468-217927199 8.891964051 BT20 3
chr2:218375366-218376342 chr2:218565637-218575163 7.855421041 BT20 3
chr2:218375366-218376342 chr2:218154600-218154771 6.973015854 BT20 2
chr2:218375366-218376342 chr2:217545143-217546852 9.674180727 BT20 3
chr2:218375366-218376342 chr2:218154772-218157253 16.02467797 BT20 3
chr2:218375366-218376342 chr2:217927200-217927769 10.35413974 BT20 3
chr2:218375366-218376342 chr2:218575164-218576102 11.4680442 BT20 3
chr2:218375366-218376342 chr2:217552337-217560726 30.43268459 BT20 6
chr2:218375366-218376342 chr2:217573631-217580362 7.857092569 BT20 2
chr2:218375366-218376342 chr2:217377184-217381827 10.71968027 BT20 3
chr2:218375366-218376342 chr2:217563273-217565782 28.36129995 BT20 6
chr2:218375366-218376342 chr2:217565783-217570353 14.7221152 BT20 3
chr2:218375366-218376342 chr2:217546853-217552336 16.82723191 BT20 4
chr2:218375366-218376342 chr2:218232201-218236450 17.69890781 BT20 3
chr2:218375366-218376342 chr2:217912886-217925467 10.16503966 BT20 3
chr2:218375366-218376342 chr2:217927770-217929190 8.880359628 BT20 3
chr2:218375366-218376342 chr2:218576103-218580318 6.792336999 BT20 3
chr2:218375366-218376342 chr2:218236451-218236793 7.213892146 BT20 3
chr2:218375366-218376342 chr2:217570354-217573630 10.82566006 BT20 3
chr2:218375366-218376342 chr2:218230849-218232200 15.28771238 BT20 3
chr2:218376343-218385699 chr2:217912886-217925467 8.928753554 BT20 4
chr2:218376343-218385699 chr2:217563273-217565782 21.08357166 BT20 6
chr2:218376343-218385699 chr2:217925468-217927199 7.830249415 BT20 3
chr2:218376343-218385699 chr2:218154772-218157253 11.14693372 BT20 3
chr2:218376343-218385699 chr2:218232201-218236450 13.90920076 BT20 3
chr2:218376343-218385699 chr2:217545143-217546852 10.18841718 BT20 2
chr2:218376343-218385699 chr2:217900373-217907078 7.860106207 BT20 3
chr2:218376343-218385699 chr2:218575164-218576102 8.49121845 BT20 3
chr2:218376343-218385699 chr2:218230849-218232200 9.009727632 BT20 3
chr2:218376343-218385699 chr2:217375297-217377183 7.846760182 BT20 3
chr2:218376343-218385699 chr2:218576103-218580318 7.012332783 BT20 3
chr2:218376343-218385699 chr2:217560727-217563272 15.02467797 BT20 6
chr2:218376343-218385699 chr2:217552337-217560726 23.11599314 BT20 6
chr2:218376343-218385699 chr2:217636672-217640471 6.848754232 BT20 3
chr2:218376343-218385699 chr2:217546853-217552336 14.60964047 BT20 5
chr2:218376343-218385699 chr2:217570354-217573630 7.653409538 BT20 3
chr2:218376343-218385699 chr2:217565783-217570353 10.93156857 BT20 3
chr2:218385700-218395993 chr2:217563273-217565782 7.071063513 BT20 3
chr2:218385700-218395993 chr2:217552337-217560726 13.70274988 BT20 4
chr2:218385700-218395993 chr2:217546853-217552336 9.014942647 BT20 2
chr3:4728029-4728946 chr3:5095365-5098932 6.853584595 BT20 2
chr3:4728029-4728946 chr3:8532144-8540946 6.83123475 BT20 3
chr3:4728947-4730261 chr3:5027009-5028985 7.405313875 BT20 3
chr3:4728947-4730261 chr3:5086339-5095364 7.424765132 BT20 2
chr3:4728947-4730261 chr3:5026310-5027008 7.14857036 BT20 3
chr3:4728947-4730261 chr3:5028986-5031964 7.382746661 BT20 3
chr3:4728947-4730261 chr3:8674075-8679661 7.672119523 BT20 2
chr3:4728947-4730261 chr3:8668735-8673216 7.187786029 BT20 2
chr3:4728947-4730261 chr3:8532144-8540946 7.75539542 BT20 3
chr3:4728947-4730261 chr3:5095365-5098932 7.746693226 BT20 3
chr3:4730262-4732655 chr3:8668735-8673216 7.75352624 BT20 2
chr3:4730262-4732655 chr3:5027009-5028985 6.927874987 BT20 3
chr3:4730262-4732655 chr3:8517141-8524159 6.763053138 BT20 2
chr3:4730262-4732655 chr3:8532144-8540946 7.410949889 BT20 2
chr3:4738811-4744871 chr3:5086339-5095364 7.455328663 BT20 3
chr3:4738811-4744871 chr3:8773633-8780364 7.14897981 BT20 3
chr3:4738811-4744871 chr3:5095365-5098932 7.575666931 BT20 3
chr3:4738811-4744871 chr3:8649364-8653081 8.710585718 BT20 2
chr3:4738811-4744871 chr3:8780365-8784664 7.735581271 BT20 2
chr3:4738811-4744871 chr3:8458991-8467939 8.962182048 BT20 2
chr3:4738811-4744871 chr3:8540947-8545973 6.838481179 BT20 2
chr3:4738811-4744871 chr3:8532144-8540946 9.05198532 BT20 2
chr3:4745245-4752213 chr3:8700996-8707717 9.304034685 BT20 2
chr3:4745245-4752213 chr3:8478965-8485746 8.508452659 BT20 2
chr3:4745245-4752213 chr3:8497656-8502865 6.868342037 BT20 3
chr3:4745245-4752213 chr3:8517141-8524159 7.847756862 BT20 2
chr3:4745245-4752213 chr3:8540947-8545973 6.797944683 BT20 2
chr3:4745245-4752213 chr3:8662815-8666431 8.265344567 BT20 3
chr3:4745245-4752213 chr3:8530622-8531962 7.4312246 BT20 2
chr3:4745245-4752213 chr3:8524160-8525958 7.430477799 BT20 2
chr3:4752214-4753009 chr3:5027009-5028985 7.456848623 BT20 6
chr3:4752214-4753009 chr3:5086339-5095364 6.950358081 BT20 5
chr3:4752214-4753009 chr3:5098933-5113690 6.931920833 BT20 6
chr3:4752214-4753009 chr3:5028986-5031964 7.332353074 BT20 3
chr3:4752214-4753009 chr3:5095365-5098932 8.852083785 BT20 5
chr3:4753010-4755908 chr3:8532144-8540946 10.30585973 BT20 4
chr3:4753010-4755908 chr3:5026310-5027008 7.419074995 BT20 6
chr3:4753010-4755908 chr3:8636921-8649363 7.57209352 BT20 2
chr3:4753010-4755908 chr3:8679662-8683220 8.473674732 BT20 2
chr3:4753010-4755908 chr3:8662815-8666431 11.14366601 BT20 2
chr3:4753010-4755908 chr3:5028986-5031964 8.911977841 BT20 6
chr3:4753010-4755908 chr3:8690276-8692202 7.88922519 BT20 2
chr3:4753010-4755908 chr3:5095365-5098932 8.973741008 BT20 6
chr3:4753010-4755908 chr3:5086339-5095364 10.52217763 BT20 6
chr3:4753010-4755908 chr3:9172270-9184052 7.565246355 BT20 2
chr3:4753010-4755908 chr3:5027009-5028985 9.083728214 BT20 6
chr3:4753010-4755908 chr3:8662551-8662814 7.901591223 BT20 3
chr3:4753010-4755908 chr3:5098933-5113690 8.502685017 BT20 6
chr3:4753010-4755908 chr3:9184053-9188304 7.958229949 BT20 2
chr3:4753010-4755908 chr3:8674075-8679661 7.587272661 BT20 2
chr3:4755909-4761168 chr3:8532144-8540946 8.416854515 BT20 2
chr3:4755909-4761168 chr3:8478965-8485746 8.483452264 BT20 2
chr3:4755909-4761168 chr3:8517141-8524159 8.433716732 BT20 3
chr3:4755909-4761168 chr3:8562035-8563760 7.278947635 BT20 2
chr3:4755909-4761168 chr3:5086339-5095364 9.223346839 BT20 5
chr3:4755909-4761168 chr3:8674075-8679661 6.75929734 BT20 2
chr3:4755909-4761168 chr3:5095365-5098932 8.675359881 BT20 5
chr3:4755909-4761168 chr3:5044212-5059881 7.183795169 BT20 4
chr3:4755909-4761168 chr3:5027009-5028985 9.099469723 BT20 6
chr3:4755909-4761168 chr3:8662815-8666431 6.769177241 BT20 2
chr3:4755909-4761168 chr3:5026310-5027008 7.922789821 BT20 6
chr3:4761169-4763161 chr3:5027009-5028985 9.456848623 BT20 6
chr3:4761169-4763161 chr3:8478965-8485746 8.040164573 BT20 2
chr3:4761169-4763161 chr3:5025725-5026309 6.788663782 BT20 6
chr3:4761169-4763161 chr3:5026310-5027008 8.436712985 BT20 6
chr3:4761169-4763161 chr3:5028986-5031964 8.952143374 BT20 6
chr3:4761169-4763161 chr3:5095365-5098932 8.855421041 BT20 4
chr3:4761169-4763161 chr3:5086339-5095364 7.35178124 BT20 5
chr3:4763162-4768116 chr3:8679662-8683220 8.464982232 BT20 2
chr3:4763162-4768116 chr3:5025725-5026309 7.269567851 BT20 6
chr3:4763162-4768116 chr3:5027009-5028985 10.21217975 BT20 6
chr3:4763162-4768116 chr3:5026310-5027008 8.761017534 BT20 6
chr3:4763162-4768116 chr3:5095365-5098932 7.94608237 BT20 4
chr3:4763162-4768116 chr3:5044212-5059881 7.420804401 BT20 5
chr3:4763162-4768116 chr3:5086339-5095364 7.960743668 BT20 4
chr3:4763162-4768116 chr3:5028986-5031964 8.462944526 BT20 6
chr3:4768117-4771709 chr3:9172270-9184052 7.669767462 BT20 2
chr3:4768117-4771709 chr3:8532144-8540946 9.023926766 BT20 2
chr3:4771710-4775402 chr3:5027009-5028985 6.761800119 BT20 4
chr3:4771710-4775402 chr3:5026310-5027008 7.702749879 BT20 3
chr3:4775403-4777897 chr3:5027009-5028985 7.75352624 BT20 4
chr3:4777898-4778860 chr3:5027009-5028985 9.419815916 BT20 2
chr3:4777898-4778860 chr3:5028986-5031964 10.02167549 BT20 2
chr3:4780737-4787580 chr3:5027009-5028985 7.806801034 BT20 5
chr3:4780737-4787580 chr3:8532144-8540946 7.719984416 BT20 3
chr3:4780737-4787580 chr3:8478965-8485746 8.974466528 BT20 3
chr3:4780737-4787580 chr3:5026310-5027008 6.649638542 BT20 4
chr3:4780737-4787580 chr3:8551246-8554236 6.760704619 BT20 2
chr10:22271052-22276350 chr10:22723069-22729710 7.678903137 BT20 2
chr10:22277484-22283176 chr10:23274447-23277011 8.893335435 BT20 6
chr10:22277484-22283176 chr10:23277012-23280039 11.60964047 BT20 6
chr10:22277484-22283176 chr10:23339588-23341706 11.05198532 BT20 2
chr11:1879293-1891520 chr11:2169843-2172797 16.12421365 BT20 2
chr11:1891521-1891693 chr11:1703678-1719886 10.52217763 BT20 2
chr11:1891521-1891693 chr11:2169843-2172797 10.32979778 BT20 2
chr11:1891694-1918486 chr11:2169843-2172797 14.23112885 BT20 2
chr11:1891694-1918486 chr11:2172798-2173106 9.238081612 BT20 2
chr11:1891694-1918486 chr11:1959541-2001733 19.00556915 BT20 2
chr11:1891694-1918486 chr11:1924738-1956481 8.164211715 BT20 2
chr11:1918487-1918722 chr11:1959541-2001733 9.34566712 BT20 2
chr11:1921354-1923754 chr11:1956482-1959540 9.326089051 BT20 2
chr11:1921354-1923754 chr11:1959541-2001733 8.32701534 BT20 2
chr11:1924738-1956481 chr11:2169843-2172797 8.020925839 BT20 2
chr11:1924738-1956481 chr11:1959541-2001733 16.65358382 BT20 2
chr11:1956482-1959540 chr11:2169843-2172797 12.82304411 BT20 2
chr11:1956482-1959540 chr11:1658863-1659371 12.28051688 BT20 2
chr11:1956482-1959540 chr11:1647384-1652792 33.84076933 BT20 2
chr11:1956482-1959540 chr11:2172798-2173106 9.647322819 BT20 2
chr11:1959541-2001733 chr11:1647384-1652792 28.63431845 BT20 3
chr11:1959541-2001733 chr11:2169843-2172797 14.57401656 BT20 2
chr11:65455828-65473855 chr11:65627751-65646743 8.971566637 BT20 3
chr11:65455828-65473855 chr11:65600557-65607749 7.62436776 BT20 3
chr11:65473856-65480278 chr11:65538090-65541319 6.754304771 BT20 4
chr11:65473856-65480278 chr11:65725868-65736505 11.78182145 BT20 4
chr11:65473856-65480278 chr11:65627751-65646743 11.75165948 BT20 4
chr11:65473856-65480278 chr11:65533743-65538089 7.355320439 BT20 4
chr11:65473856-65480278 chr11:65590364-65596909 7.614438643 BT20 4
chr11:65473856-65480278 chr11:65754246-65755747 8.642125994 BT20 3
chr11:65473856-65480278 chr11:65704518-65705449 7.179397024 BT20 3
chr11:65473856-65480278 chr11:65664081-65668293 7.362899876 BT20 3
chr11:65473856-65480278 chr11:65596910-65600556 9.045872196 BT20 4
chr11:65473856-65480278 chr11:65600557-65607749 9.116986103 BT20 4
chr11:65473856-65480278 chr11:65577504-65580061 11.60513908 BT20 4
chr11:65473856-65480278 chr11:65736506-65754245 9.101845834 BT20 4
chr11:65473856-65480278 chr11:65719878-65725867 8.15636984 BT20 3
chr11:65473856-65480278 chr11:65542525-65560509 10.90642901 BT20 4
chr11:65473856-65480278 chr11:65560510-65566871 7.713913736 BT20 4
chr11:65473856-65480278 chr11:65695191-65704517 7.630644078 BT20 2
chr11:65473856-65480278 chr11:65755748-65759406 9.005272575 BT20 3
chr11:65473856-65480278 chr11:65669066-65692121 9.695554377 BT20 2
chr11:65473856-65480278 chr11:65566872-65577503 8.981741859 BT20 4
chr11:65473856-65480278 chr11:65616145-65627750 11.90366257 BT20 4
chr11:65480279-65491397 chr11:65560510-65566871 7.364563199 BT20 4
chr11:65480279-65491397 chr11:65704518-65705449 6.779917739 BT20 2
chr11:65480279-65491397 chr11:65725868-65736505 8.856758108 BT20 5
chr11:65480279-65491397 chr11:65736506-65754245 7.448760613 BT20 5
chr11:65480279-65491397 chr11:65566872-65577503 8.01643612 BT20 5
chr11:65480279-65491397 chr11:65542525-65560509 7.78182145 BT20 3
chr11:65480279-65491397 chr11:65755748-65759406 7.343088156 BT20 3
chr11:65480279-65491397 chr11:65577504-65580061 8.91894403 BT20 5
chr11:65480279-65491397 chr11:65719878-65725867 7.246600844 BT20 2
chr11:65480279-65491397 chr11:65627751-65646743 8.990520963 BT20 5
chr11:65480279-65491397 chr11:65754246-65755747 7.104821487 BT20 3
chr11:65480279-65491397 chr11:65600557-65607749 11.66947372 BT20 5
chr11:65480279-65491397 chr11:65616145-65627750 8.859435965 BT20 5
chr11:65491398-65494347 chr11:65712308-65719776 7.697050484 BT20 2
chr11:65491398-65494347 chr11:65590364-65596909 7.529089397 BT20 5
chr11:65491398-65494347 chr11:65669066-65692121 9.537105875 BT20 3
chr11:65491398-65494347 chr11:65542525-65560509 7.359815926 BT20 4
chr11:65491398-65494347 chr11:65692122-65694861 6.6523933 BT20 2
chr11:65491398-65494347 chr11:65754246-65755747 7.883763015 BT20 3
chr11:65491398-65494347 chr11:65596910-65600556 8.48500216 BT20 5
chr11:65491398-65494347 chr11:65627751-65646743 10.14693372 BT20 5
chr11:65491398-65494347 chr11:65725868-65736505 8.377459417 BT20 5
chr11:65491398-65494347 chr11:65755748-65759406 8.905736901 BT20 3
chr11:65491398-65494347 chr11:65616145-65627750 8.366942707 BT20 5
chr11:65491398-65494347 chr11:65664081-65668293 7.709679408 BT20 2
chr11:65491398-65494347 chr11:65600557-65607749 12.03070176 BT20 5
chr11:65491398-65494347 chr11:65657866-65663289 7.370280624 BT20 4
chr11:65491398-65494347 chr11:65566872-65577503 6.745299542 BT20 5
chr11:65491398-65494347 chr11:65577504-65580061 11.60065169 BT20 5
chr11:65491398-65494347 chr11:65560510-65566871 7.176263681 BT20 4
chr11:65491398-65494347 chr11:65736506-65754245 8.039025753 BT20 5
chr11:65494348-65504437 chr11:65712308-65719776 7.628929646 BT20 2
chr11:65494348-65504437 chr11:65627751-65646743 9.571819009 BT20 5
chr11:65494348-65504437 chr11:65542525-65560509 8.872224108 BT20 3
chr11:65494348-65504437 chr11:65528787-65532027 8.263570034 BT20 4
chr11:65494348-65504437 chr11:65590364-65596909 9.554358039 BT20 5
chr11:65494348-65504437 chr11:65616145-65627750 9.12824465 BT20 5
chr11:65494348-65504437 chr11:65755748-65759406 12.06120385 BT20 3
chr11:65494348-65504437 chr11:65615894-65616144 8.871548215 BT20 3
chr11:65494348-65504437 chr11:65692122-65694861 6.959665823 BT20 2
chr11:65494348-65504437 chr11:65577504-65580061 9.06815661 BT20 5
chr11:65494348-65504437 chr11:65736506-65754245 8.471624721 BT20 5
chr11:65494348-65504437 chr11:65695191-65704517 7.888541286 BT20 2
chr11:65494348-65504437 chr11:65754246-65755747 8.529089397 BT20 3
chr11:65494348-65504437 chr11:65669066-65692121 8.852083785 BT20 2
chr11:65494348-65504437 chr11:65600557-65607749 12.45583514 BT20 5
chr11:65494348-65504437 chr11:65596910-65600556 8.874253692 BT20 5
chr11:65494348-65504437 chr11:65560510-65566871 7.837160936 BT20 4
chr11:65504438-65512576 chr11:65736506-65754245 7.347545629 BT20 2
chr11:65504438-65512576 chr11:65755748-65759406 9.119391264 BT20 2
chr11:65504438-65512576 chr11:65616145-65627750 8.854085212 BT20 2
chr11:65504438-65512576 chr11:65627751-65646743 7.894021615 BT20 2
chr11:65504438-65512576 chr11:65577504-65580061 7.18421474 BT20 2
chr11:65504438-65512576 chr11:65560510-65566871 9.669473724 BT20 2
chr11:65504438-65512576 chr11:65596910-65600556 10.63694782 BT20 2
chr11:65504438-65512576 chr11:65725868-65736505 8.706963888 BT20 2
chr11:65504438-65512576 chr11:65600557-65607749 11.19347631 BT20 2
chr11:65528787-65532027 chr11:65577504-65580061 7.588938271 BT20 4
chr11:65528787-65532027 chr11:65590364-65596909 7.111389607 BT20 4
chr11:65528787-65532027 chr11:65600557-65607749 6.742979724 BT20 5
chr11:65528787-65532027 chr11:65627751-65646743 9.124213647 BT20 2
chr11:65528787-65532027 chr11:65616145-65627750 7.248354614 BT20 4
chr11:65533743-65538089 chr11:65560510-65566871 7.313642013 BT20 3
chr11:65533743-65538089 chr11:65627751-65646743 6.754149031 BT20 3
chr11:65538090-65541319 chr11:65600557-65607749 6.755239563 BT20 4
chr11:65541320-65542524 chr11:65754246-65755747 6.813763158 BT20 2
chr11:65541320-65542524 chr11:65755748-65759406 8.021300614 BT20 3
chr11:65542525-65560509 chr11:65755748-65759406 10.40604776 BT20 3
chr11:65542525-65560509 chr11:65627751-65646743 9.098678555 BT20 2
chr11:65542525-65560509 chr11:65616145-65627750 7.319391183 BT20 2
chr11:65542525-65560509 chr11:65725868-65736505 7.246819949 BT20 2
chr11:65542525-65560509 chr11:65712308-65719776 8.492776717 BT20 2
chr11:65542525-65560509 chr11:65577504-65580061 8.671825306 BT20 4
chr11:65542525-65560509 chr11:65600557-65607749 8.997140529 BT20 4
chr11:65560510-65566871 chr11:65600557-65607749 8.874930854 BT20 4
chr11:65560510-65566871 chr11:65627751-65646743 6.652683581 BT20 2
chr11:65560510-65566871 chr11:65577504-65580061 6.954825463 BT20 3
chr11:65560510-65566871 chr11:65755748-65759406 6.958588783 BT20 3
chr11:65560510-65566871 chr11:65725868-65736505 7.220762136 BT20 2
chr11:65566872-65577503 chr11:65627751-65646743 6.666832768 BT20 2
chr11:65577504-65580061 chr11:65704518-65705449 6.68275151 BT20 2
chr11:65577504-65580061 chr11:65755748-65759406 7.910241537 BT20 3
chr11:65577504-65580061 chr11:65725868-65736505 9.084511223 BT20 2
chr11:65577504-65580061 chr11:65627751-65646743 7.171680386 BT20 2
chr11:65577504-65580061 chr11:65600557-65607749 7.179187923 BT20 3
chr11:65596910-65600556 chr11:65755748-65759406 7.769177241 BT20 3
chr11:65596910-65600556 chr11:65627751-65646743 7.421051629 BT20 2
chr11:65600557-65607749 chr11:65627751-65646743 7.620955788 BT20 5
chr11:65600557-65607749 chr11:65755748-65759406 9.733123528 BT20 3
chr11:65600557-65607749 chr11:65725868-65736505 9.089218226 BT20 5
chr11:65600557-65607749 chr11:65704518-65705449 6.747778134 BT20 2
chr11:65600557-65607749 chr11:65616145-65627750 7.572917368 BT20 5
chr11:65600557-65607749 chr11:65736506-65754245 7.019802099 BT20 5
chr11:65616145-65627750 chr11:65755748-65759406 7.415868731 BT20 3
chr11:65616145-65627750 chr11:65736506-65754245 7.618118628 BT20 5
chr11:65616145-65627750 chr11:65725868-65736505 8.67831199 BT20 5
chr11:65616145-65627750 chr11:65664081-65668293 6.964162165 BT20 2
chr11:65616145-65627750 chr11:65669066-65692121 11.82828076 BT20 3
chr11:65627751-65646743 chr11:65664081-65668293 10.26979047 BT20 3
chr11:65627751-65646743 chr11:65695191-65704517 8.980283854 BT20 2
chr11:65627751-65646743 chr11:65663290-65664080 7.114185141 BT20 3
chr11:65627751-65646743 chr11:65719878-65725867 8.030701761 BT20 3
chr11:65627751-65646743 chr11:65669066-65692121 10.37506251 BT20 3
chr11:65627751-65646743 chr11:65712308-65719776 7.520057581 BT20 3
chr11:65627751-65646743 chr11:65668294-65669065 7.100063384 BT20 2
chr11:65627751-65646743 chr11:65736506-65754245 11.44372854 BT20 5
chr11:65627751-65646743 chr11:65704518-65705449 7.019989328 BT20 3
chr11:65627751-65646743 chr11:65692122-65694861 7.426253213 BT20 3
chr11:65627751-65646743 chr11:65755748-65759406 8.815874617 BT20 3
chr11:65627751-65646743 chr11:65754246-65755747 10.4680442 BT20 3
chr11:65627751-65646743 chr11:65725868-65736505 11.75664289 BT20 5
chr11:65646744-65657865 chr11:65725868-65736505 6.740355097 BT20 5
chr11:65657866-65663289 chr11:65755748-65759406 6.689138742 BT20 3
chr11:65657866-65663289 chr11:65736506-65754245 6.962541867 BT20 5
chr11:65657866-65663289 chr11:65725868-65736505 7.289968353 BT20 5
chr11:65657866-65663289 chr11:65719878-65725867 7.874592233 BT20 3
chr11:65657866-65663289 chr11:65669066-65692121 7.706059849 BT20 3
chr11:65663290-65664080 chr11:65755748-65759406 8.476755221 BT20 3
chr11:65663290-65664080 chr11:65669066-65692121 7.180233733 BT20 2
chr11:65663290-65664080 chr11:65736506-65754245 7.960743668 BT20 5
chr11:65663290-65664080 chr11:65725868-65736505 8.962182048 BT20 4
chr11:65664081-65668293 chr11:65725868-65736505 9.125018947 BT20 5
chr11:65664081-65668293 chr11:65755748-65759406 8.368849142 BT20 3
chr11:65664081-65668293 chr11:65719878-65725867 7.013450718 BT20 3
chr11:65664081-65668293 chr11:65669066-65692121 7.426501376 BT20 2
chr11:65668294-65669065 chr11:65725868-65736505 6.959486261 BT20 4
chr11:65669066-65692121 chr11:65712308-65719776 10.61189645 BT20 3
chr11:65669066-65692121 chr11:65719878-65725867 10.28231239 BT20 2
chr11:65669066-65692121 chr11:65725868-65736505 11.98905406 BT20 4
chr11:65669066-65692121 chr11:65755748-65759406 6.785954794 BT20 3
chr11:65669066-65692121 chr11:65704518-65705449 9.138778275 BT20 4
chr11:65669066-65692121 chr11:65705450-65712307 8.789461512 BT20 3
chr11:65669066-65692121 chr11:65736506-65754245 9.563062108 BT20 3
chr11:65669066-65692121 chr11:65695191-65704517 8.567981323 BT20 2
chr11:65692122-65694861 chr11:65725868-65736505 7.859771047 BT20 3
chr11:65695191-65704517 chr11:65725868-65736505 11.15349144 BT20 2
chr11:65695191-65704517 chr11:65736506-65754245 8.041684399 BT20 2
chr11:65704518-65705449 chr11:65725868-65736505 8.986124733 BT20 4
chr11:65704518-65705449 chr11:65755748-65759406 7.166696979 BT20 2
chr11:65725868-65736505 chr11:65755748-65759406 7.241352289 BT20 3
chr11:69281217-69304655 chr11:69065355-69075253 9.583947201 BT20 2
chr11:69281217-69304655 chr11:68886943-68891662 8.742361735 BT20 2
chr11:69346169-69348730 chr11:68886943-68891662 7.317088765 BT20 2
chr11:69346169-69348730 chr11:68843286-68856786 8.687204734 BT20 2
chr11:69346169-69348730 chr11:68856787-68858830 8.600651691 BT20 2
chr11:69408134-69408495 chr11:69060151-69065192 6.718616284 BT20 2
chr11:69408134-69408495 chr11:68886943-68891662 10.26268359 BT20 2
chr11:69449031-69463779 chr11:68903869-68910597 13.42377393 BT20 5
chr11:69449031-69463779 chr11:68873432-68882444 22.0518628 BT20 6
chr11:69449031-69463779 chr11:68891663-68903868 22.0518628 BT20 5
chr11:69449031-69463779 chr11:68861120-68873431 15.40800661 BT20 5
chr11:69449031-69463779 chr11:69065193-69065354 7.667125969 BT20 3
chr11:69449031-69463779 chr11:68886943-68891662 21.66853416 BT20 6
chr11:69449031-69463779 chr11:69065355-69075253 10.7221152 BT20 5
chr11:69449031-69463779 chr11:68886551-68886942 9.574016565 BT20 6
chr11:69449031-69463779 chr11:69025303-69034392 7.789780728 BT20 3
chr11:69449031-69463779 chr11:68843286-68856786 7.67654 BT20 5
chr11:69449031-69463779 chr11:69060151-69065192 15.47213695 BT20 5
chr11:69449031-69463779 chr11:68856787-68858830 11.76164357 BT20 5
chr11:69463780-69466159 chr11:68873432-68882444 27.3366379 BT20 6
chr11:69463780-69466159 chr11:68858831-68861119 9.278723596 BT20 3
chr11:69463780-69466159 chr11:68843286-68856786 7.068543859 BT20 3
chr11:69463780-69466159 chr11:68882445-68884282 7.381062253 BT20 3
chr11:69463780-69466159 chr11:69065355-69075253 15.17668107 BT20 5
chr11:69463780-69466159 chr11:69065193-69065354 7.890593971 BT20 2
chr11:69463780-69466159 chr11:68861120-68873431 21.87498504 BT20 5
chr11:69463780-69466159 chr11:68891663-68903868 15.28771238 BT20 4
chr11:69463780-69466159 chr11:68903869-68910597 15.53925115 BT20 3
chr11:69463780-69466159 chr11:69035991-69038807 7.11438503 BT20 3
chr11:69463780-69466159 chr11:69083331-69086280 11.07981953 BT20 2
chr11:69463780-69466159 chr11:69060151-69065192 22.48796192 BT20 5
chr11:69463780-69466159 chr11:68856787-68858830 19.16603382 BT20 5
chr11:69463780-69466159 chr11:68886943-68891662 10.71240005 BT20 6
chr11:69466160-69473753 chr11:68856787-68858830 14.07358757 BT20 4
chr11:69466160-69473753 chr11:69060151-69065192 7.675065002 BT20 4
chr11:69466160-69473753 chr11:68861120-68873431 14.84410573 BT20 5
chr11:69466160-69473753 chr11:68873432-68882444 17.66853416 BT20 5
chr11:69473934-69477443 chr11:69065355-69075253 7.081772547 BT20 4
chr11:69473934-69477443 chr11:68861120-68873431 11.56524636 BT20 5
chr11:69473934-69477443 chr11:68856787-68858830 13.36171296 BT20 5
chr11:69473934-69477443 chr11:68886943-68891662 13.82304411 BT20 6
chr11:69473934-69477443 chr11:68873432-68882444 15.12421365 BT20 5
chr11:69473934-69477443 chr11:68891663-68903868 8.157193297 BT20 4
chr11:69473934-69477443 chr11:68858831-68861119 8.216893742 BT20 4
chr11:69473934-69477443 chr11:68886551-68886942 7.832220759 BT20 4
chr11:69477444-69481374 chr11:68843286-68856786 12.23112885 BT20 4
chr11:69477444-69481374 chr11:70037890-70053980 7.163177451 BT20 2
chr11:69477444-69481374 chr11:69065355-69075253 7.015315871 BT20 4
chr11:69477444-69481374 chr11:68886943-68891662 9.641549722 BT20 4
chr11:69477444-69481374 chr11:68856787-68858830 9.179187923 BT20 4
chr11:69477444-69481374 chr11:68861120-68873431 10.49485703 BT20 4
chr11:69477444-69481374 chr11:68873432-68882444 12.74174401 BT20 4
chr11:69481375-69483824 chr11:68858831-68861119 13.21732305 BT20 4
chr11:69481375-69483824 chr11:68861120-68873431 11.60065169 BT20 4
chr11:69481375-69483824 chr11:68843286-68856786 7.905045127 BT20 3
chr11:69481375-69483824 chr11:68856787-68858830 15.47213695 BT20 4
chr11:69481375-69483824 chr11:68886943-68891662 12.07358757 BT20 4
chr11:69481375-69483824 chr11:68891663-68903868 10.94004672 BT20 3
chr11:69481375-69483824 chr11:68873432-68882444 10.87087264 BT20 3
chr11:69483825-69486382 chr11:68843286-68856786 8.106212228 BT20 4
chr11:69483825-69486382 chr11:68873432-68882444 10.66478203 BT20 5
chr11:69483825-69486382 chr11:68886943-68891662 9.569624796 BT20 6
chr11:69483825-69486382 chr11:68861120-68873431 11.32423826 BT20 5
chr11:69483825-69486382 chr11:68856787-68858830 12.28051688 BT20 4
chr11:69486383-69491666 chr11:68873432-68882444 12.26623265 BT20 4
chr11:69486383-69491666 chr11:68861120-68873431 8.040164573 BT20 4
chr11:69486383-69491666 chr11:68856787-68858830 9.436712985 BT20 5
chr11:69486383-69491666 chr11:68886943-68891662 7.670649036 BT20 6
chr11:69491667-69494762 chr11:68873432-68882444 10.70034739 BT20 4
chr11:69491667-69494762 chr11:70037890-70053980 7.610204137 BT20 4
chr11:69491667-69494762 chr11:70034974-70037889 8.040924286 BT20 4
chr11:69491667-69494762 chr11:68861120-68873431 8.695554377 BT20 3
chr12:115820884-115821669 chr12:115119071-115123605 9.71603557 BT20 3
chr12:115821670-115825881 chr12:115119071-115123605 10.76666164 BT20 3
chr12:115827922-115831237 chr12:115119071-115123605 10.25384893 BT20 2
chr13:33158436-33162869 chr13:34110551-34117379 13.74174401 BT20 4
chr13:33158436-33162869 chr13:34117380-34118722 7.269345264 BT20 4
chr13:33158436-33162869 chr13:34297969-34300684 6.927348103 BT20 3
chr13:33162870-33163392 chr13:34110551-34117379 9.398238837 BT20 3
chr14:68324588-68329512 chr14:69257982-69263908 7.111589108 BT20 2
chr14:68395428-68400705 chr14:69255090-69257981 11.41586873 BT20 3
chr14:68400706-68403283 chr14:69255090-69257981 9.225936182 BT20 4
chr14:68407117-68408626 chr14:69249843-69255089 7.512135019 BT20 3
chr14:68407117-68408626 chr14:69257982-69263908 9.528556546 BT20 5
chr14:68407117-68408626 chr14:69255090-69257981 11.51794064 BT20 6
chr14:68408627-68409281 chr14:69255090-69257981 13.09867856 BT20 6
chr14:68408627-68409281 chr14:69257982-69263908 7.498243943 BT20 4
chr14:68409282-68412116 chr14:69280294-69288644 7.10840039 BT20 6
chr14:68409282-68412116 chr14:69257982-69263908 7.598972512 BT20 6
chr14:68409282-68412116 chr14:69255090-69257981 11.15020886 BT20 6
chr14:68412117-68413539 chr14:69255090-69257981 7.503470157 BT20 5
chr14:68709636-68717131 chr14:69255090-69257981 7.570173036 BT20 6
chr14:68717132-68718188 chr14:69255090-69257981 7.566066301 BT20 6
chr16:53797995-53807565 chr16:54965466-54969769 6.766661643 BT20 5
chr16:53797995-53807565 chr16:55396493-55403290 6.726844605 BT20 2
chr16:53807566-53808944 chr16:55327090-55331161 6.882400697 BT20 2
chr16:53807566-53808944 chr16:54980969-54981536 6.73819722 BT20 3
chr16:53807566-53808944 chr16:54961772-54965465 8.250769535 BT20 4
chr16:53809472-53810437 chr16:54961772-54965465 8.004531401 BT20 4
chr16:53809472-53810437 chr16:54965466-54969769 9.940046723 BT20 5
chr19:17417574-17421382 chr19:17444603-17447069 17.37085361 BT20 2
chr19:18525495-18551020 chr19:18439548-18445025 16.12421365 BT20 3
chr19:18525495-18551020 chr19:18445026-18503321 8.072422074 BT20 2
chr19:18525495-18551020 chr19:18417618-18439547 19.34660607 BT20 4
chr19:18525495-18551020 chr19:18321201-18329867 7.371952484 BT20 2
chr19:18567871-18572209 chr19:18936487-18949831 11.43172268 BT20 2
chr19:18567871-18572209 chr19:18949832-18958514 13.09867856 BT20 2
chr1:10427146-10436607 chr1:10476632-10489099 19.34660607 Bre80 2
chr1:10427146-10436607 chr1:10489474-10494028 11.94857499 Bre80 2
chr1:10436608-10445369 chr1:10489474-10494028 14.88717445 Bre80 2
chr1:10436608-10445369 chr1:10476632-10489099 18.72993471 Bre80 2
chr1:10489100-10489444 chr1:10554097-10557882 19.55305695 Bre80 2
chr1:10489474-10494028 chr1:10552131-10554096 20.96071491 Bre80 3
chr1:10489474-10494028 chr1:10554097-10557882 20.42567764 Bre80 3
chr1:10489474-10494028 chr1:10531217-10535627 8.788823293 Bre80 2
chr1:10489474-10494028 chr1:10550233-10552130 17.39551567 Bre80 2
chr1:114378236-114383134 chr1:114470859-114473031 9.660105541 Bre80 2
chr1:114520685-114523760 chr1:114823082-114827594 8.250769535 Bre80 2
chr2:172956858-172963112 chr2:172813781-172815212 9.501116018 Bre80 2
chr2:172963113-172966043 chr2:172445057-172452793 7.001755385 Bre80 2
chr2:172963113-172966043 chr2:172813781-172815212 18.79406505 Bre80 3
chr2:172963113-172966043 chr2:172543827-172548319 11.69794889 Bre80 2
chr2:172963113-172966043 chr2:172557593-172564773 10.02919345 Bre80 2
chr2:172963113-172966043 chr2:172667432-172672114 8.492257108 Bre80 2
chr2:172963113-172966043 chr2:172815213-172816421 14.76164357 Bre80 2
chr2:172963113-172966043 chr2:172805542-172813780 8.575116599 Bre80 4
chr2:172963113-172966043 chr2:172660383-172664111 6.85025158 Bre80 2
chr2:172963113-172966043 chr2:172664112-172667431 10.29675752 Bre80 2
chr2:172966044-172973100 chr2:172667432-172672114 8.619820254 Bre80 3
chr2:172966044-172973100 chr2:172543827-172548319 11.25561154 Bre80 5
chr2:172966044-172973100 chr2:172805542-172813780 6.711039087 Bre80 4
chr2:172966044-172973100 chr2:172445057-172452793 8.482419924 Bre80 3
chr2:172966044-172973100 chr2:172813781-172815212 14.57401656 Bre80 4
chr2:172966044-172973100 chr2:172680855-172681712 7.898489763 Bre80 3
chr2:172966044-172973100 chr2:172576412-172579348 6.829592898 Bre80 4
chr2:172966044-172973100 chr2:172815213-172816421 11.57401656 Bre80 4
chr2:172966044-172973100 chr2:172800927-172803716 9.032967182 Bre80 4
chr2:172966044-172973100 chr2:172579349-172580177 6.843442877 Bre80 3
chr2:172966044-172973100 chr2:174217350-174222347 8.280965547 Bre80 2
chr2:172966044-172973100 chr2:172664112-172667431 11.71240005 Bre80 5
chr2:172966044-172973100 chr2:172540029-172543826 10.70998145 Bre80 5
chr2:172966044-172973100 chr2:172680254-172680854 8.619820254 Bre80 2
chr2:172966044-172973100 chr2:172452794-172458624 8.472649362 Bre80 2
chr2:172966044-172973100 chr2:172568092-172571371 6.855086968 Bre80 2
chr2:172966044-172973100 chr2:172548622-172549837 11.63236055 Bre80 4
chr2:172966044-172973100 chr2:172564939-172567844 9.523238829 Bre80 4
chr2:172966044-172973100 chr2:172660383-172664111 8.063903721 Bre80 3
chr2:172966044-172973100 chr2:172654218-172655951 8.977372259 Bre80 3
chr2:172973101-172980572 chr2:172660383-172664111 6.996587737 Bre80 2
chr2:172973101-172980572 chr2:172667432-172672114 7.592832187 Bre80 2
chr2:172973101-172980572 chr2:172543827-172548319 11.45989335 Bre80 2
chr2:172973101-172980572 chr2:172813781-172815212 16.60964047 Bre80 3
chr2:172973101-172980572 chr2:172815213-172816421 9.604015925 Bre80 2
chr2:172973101-172980572 chr2:172664112-172667431 11.61868561 Bre80 3
chr2:172973101-172980572 chr2:172445057-172452793 7.506614998 Bre80 2
chr2:172973101-172980572 chr2:172805542-172813780 8.99493063 Bre80 3
chr2:218344530-218349036 chr2:217552337-217560726 8.711190242 Bre80 3
chr2:218364252-218366943 chr2:217546853-217552336 6.646310858 Bre80 2
chr2:218364252-218366943 chr2:217552337-217560726 10.03826704 Bre80 3
chr2:218366944-218371361 chr2:217560727-217563272 10.67654 Bre80 4
chr2:218366944-218371361 chr2:217563273-217565782 14.93156857 Bre80 4
chr2:218371733-218372521 chr2:217560727-217563272 8.433217961 Bre80 3
chr2:218372522-218374218 chr2:217563273-217565782 7.436962954 Bre80 4
chr2:218374766-218375365 chr2:217560727-217563272 14.60964047 Bre80 4
chr2:218374766-218375365 chr2:217552337-217560726 10.95428865 Bre80 4
chr2:218374766-218375365 chr2:217563273-217565782 9.431722682 Bre80 4
chr2:218375366-218376342 chr2:217560727-217563272 18.34660607 Bre80 6
chr2:218375366-218376342 chr2:217552337-217560726 16.66853416 Bre80 6
chr2:218375366-218376342 chr2:217546853-217552336 9.978827322 Bre80 4
chr2:218375366-218376342 chr2:217563273-217565782 13.31685873 Bre80 6
chr2:218376343-218385699 chr2:217560727-217563272 19.79406505 Bre80 6
chr2:218376343-218385699 chr2:217546853-217552336 11.60513908 Bre80 5
chr2:218376343-218385699 chr2:217563273-217565782 19.08357166 Bre80 6
chr2:218376343-218385699 chr2:217552337-217560726 20.62122845 Bre80 6
chr2:218385700-218395993 chr2:217552337-217560726 9.631216009 Bre80 4
chr3:4728029-4728946 chr3:8532144-8540946 7.033156128 Bre80 3
chr3:4738811-4744871 chr3:8668735-8673216 7.4094775 Bre80 2
chr3:4738811-4744871 chr3:5028986-5031964 7.664489304 Bre80 2
chr3:4738811-4744871 chr3:8153012-8163438 6.789461512 Bre80 3
chr3:4738811-4744871 chr3:5086339-5095364 7.768233377 Bre80 3
chr3:4738811-4744871 chr3:5017538-5018075 10.60289364 Bre80 3
chr3:4744872-4745244 chr3:5086339-5095364 8.101449544 Bre80 3
chr3:4744872-4745244 chr3:5081928-5086338 9.06815661 Bre80 2
chr3:4744872-4745244 chr3:5027009-5028985 9.68958542 Bre80 3
chr3:4744872-4745244 chr3:5018076-5018511 11.00675607 Bre80 4
chr3:4744872-4745244 chr3:5017538-5018075 12.10502008 Bre80 3
chr3:4744872-4745244 chr3:5014614-5017537 10.63924694 Bre80 2
chr3:4745245-4752213 chr3:5086339-5095364 13.48862507 Bre80 4
chr3:4745245-4752213 chr3:5026310-5027008 7.77675046 Bre80 5
chr3:4745245-4752213 chr3:5081928-5086338 7.027498493 Bre80 3
chr3:4745245-4752213 chr3:5027009-5028985 7.078453986 Bre80 5
chr3:4745245-4752213 chr3:5017538-5018075 12.80228555 Bre80 3
chr3:4745245-4752213 chr3:5014614-5017537 11.05812446 Bre80 3
chr3:4745245-4752213 chr3:5098933-5113690 6.894879801 Bre80 4
chr3:4745245-4752213 chr3:5025725-5026309 9.290419972 Bre80 3
chr3:4745245-4752213 chr3:5095365-5098932 9.310432456 Bre80 5
chr3:4745245-4752213 chr3:5028986-5031964 9.01568919 Bre80 2
chr3:4745245-4752213 chr3:5018076-5018511 8.95285811 Bre80 4
chr3:4752214-4753009 chr3:5044212-5059881 13.48862507 Bre80 3
chr3:4752214-4753009 chr3:5025725-5026309 17.89594466 Bre80 5
chr3:4752214-4753009 chr3:5026310-5027008 14.50530381 Bre80 4
chr3:4752214-4753009 chr3:5059882-5071947 7.117386685 Bre80 2
chr3:4752214-4753009 chr3:5028986-5031964 11.28411014 Bre80 3
chr3:4752214-4753009 chr3:5018512-5025724 10.30768708 Bre80 4
chr3:4752214-4753009 chr3:5095365-5098932 13.33165573 Bre80 5
chr3:4752214-4753009 chr3:5017538-5018075 18.72993471 Bre80 3
chr3:4752214-4753009 chr3:5086339-5095364 7.923840455 Bre80 5
chr3:4752214-4753009 chr3:5018076-5018511 17.69890781 Bre80 4
chr3:4752214-4753009 chr3:5014614-5017537 12.40800661 Bre80 4
chr3:4752214-4753009 chr3:5098933-5113690 8.538178112 Bre80 6
chr3:4752214-4753009 chr3:5027009-5028985 16.84410573 Bre80 6
chr3:4753010-4755908 chr3:5014614-5017537 25.72742785 Bre80 4
chr3:4753010-4755908 chr3:5095365-5098932 17.00556915 Bre80 6
chr3:4753010-4755908 chr3:5081928-5086338 13.97737226 Bre80 5
chr3:4753010-4755908 chr3:5031965-5034116 9.951428992 Bre80 2
chr3:4753010-4755908 chr3:4948199-4950352 12.53925115 Bre80 3
chr3:4753010-4755908 chr3:5113691-5116929 7.221407878 Bre80 2
chr3:4753010-4755908 chr3:5098933-5113690 9.817826403 Bre80 6
chr3:4753010-4755908 chr3:5027009-5028985 33.65368377 Bre80 6
chr3:4753010-4755908 chr3:5026310-5027008 25.25349666 Bre80 6
chr3:4753010-4755908 chr3:5017538-5018075 39.27817464 Bre80 5
chr3:4753010-4755908 chr3:5081462-5081927 11.62322954 Bre80 2
chr3:4753010-4755908 chr3:5071948-5081461 9.911977841 Bre80 2
chr3:4753010-4755908 chr3:8773633-8780364 6.693462432 Bre80 3
chr3:4753010-4755908 chr3:5044212-5059881 19.00556915 Bre80 5
chr3:4753010-4755908 chr3:5034117-5036288 17.0440433 Bre80 3
chr3:4753010-4755908 chr3:4945910-4948198 13.59171857 Bre80 2
chr3:4753010-4755908 chr3:5186413-5187182 7.377219547 Bre80 2
chr3:4753010-4755908 chr3:5043355-5044211 15.47213695 Bre80 4
chr3:4753010-4755908 chr3:5036490-5043354 13.27335709 Bre80 2
chr3:4753010-4755908 chr3:5018076-5018511 43.74145858 Bre80 5
chr3:4753010-4755908 chr3:5025725-5026309 22.87498504 Bre80 5
chr3:4753010-4755908 chr3:5028986-5031964 24.40549976 Bre80 6
chr3:4753010-4755908 chr3:5086339-5095364 17.89594466 Bre80 6
chr3:4753010-4755908 chr3:5018512-5025724 16.79406505 Bre80 5
chr3:4753010-4755908 chr3:5059882-5071947 9.190944525 Bre80 3
chr3:4755909-4761168 chr3:4948199-4950352 8.268455261 Bre80 2
chr3:4755909-4761168 chr3:5081928-5086338 7.415376091 Bre80 2
chr3:4755909-4761168 chr3:5044212-5059881 12.24506804 Bre80 4
chr3:4755909-4761168 chr3:5017538-5018075 36.27817464 Bre80 3
chr3:4755909-4761168 chr3:5095365-5098932 8.626076777 Bre80 5
chr3:4755909-4761168 chr3:5018076-5018511 29.51884123 Bre80 4
chr3:4755909-4761168 chr3:4945910-4948198 8.738043209 Bre80 2
chr3:4755909-4761168 chr3:5027009-5028985 15.40800661 Bre80 6
chr3:4755909-4761168 chr3:5014614-5017537 20.36597139 Bre80 4
chr3:4755909-4761168 chr3:5018512-5025724 10.60289364 Bre80 5
chr3:4755909-4761168 chr3:5025725-5026309 15.47213695 Bre80 5
chr3:4755909-4761168 chr3:5028986-5031964 14.02467797 Bre80 4
chr3:4755909-4761168 chr3:5026310-5027008 13.30221195 Bre80 6
chr3:4755909-4761168 chr3:8769588-8771748 6.808902321 Bre80 2
chr3:4761169-4763161 chr3:4945910-4948198 10.36932615 Bre80 2
chr3:4761169-4763161 chr3:5027009-5028985 18.60964047 Bre80 6
chr3:4761169-4763161 chr3:4818545-4822434 7.357921382 Bre80 2
chr3:4761169-4763161 chr3:5014614-5017537 17.0440433 Bre80 5
chr3:4761169-4763161 chr3:5031965-5034116 8.651377777 Bre80 2
chr3:4761169-4763161 chr3:5028986-5031964 15.47213695 Bre80 6
chr3:4761169-4763161 chr3:5018076-5018511 32.63431845 Bre80 5
chr3:4761169-4763161 chr3:5017538-5018075 38.27817464 Bre80 5
chr3:4761169-4763161 chr3:5043355-5044211 7.065835298 Bre80 3
chr3:4761169-4763161 chr3:4948199-4950352 8.607950806 Bre80 3
chr3:4761169-4763161 chr3:5044212-5059881 8.613590747 Bre80 3
chr3:4761169-4763161 chr3:5086339-5095364 7.177516202 Bre80 5
chr3:4761169-4763161 chr3:5025725-5026309 15.02467797 Bre80 6
chr3:4761169-4763161 chr3:5018512-5025724 13.50530381 Bre80 5
chr3:4761169-4763161 chr3:5011226-5014613 7.773905842 Bre80 3
chr3:4761169-4763161 chr3:5026310-5027008 15.34660607 Bre80 6
chr3:4763162-4768116 chr3:5018512-5025724 10.5095038 Bre80 5
chr3:4763162-4768116 chr3:5025725-5026309 17.69890781 Bre80 6
chr3:4763162-4768116 chr3:5028986-5031964 13.86547938 Bre80 6
chr3:4763162-4768116 chr3:5081462-5081927 7.933330747 Bre80 2
chr3:4763162-4768116 chr3:4945910-4948198 6.808417137 Bre80 2
chr3:4763162-4768116 chr3:4948199-4950352 7.134109683 Bre80 3
chr3:4763162-4768116 chr3:5059882-5071947 7.64385619 Bre80 3
chr3:4763162-4768116 chr3:5026310-5027008 14.80228555 Bre80 6
chr3:4763162-4768116 chr3:5034117-5036288 10.30585973 Bre80 3
chr3:4763162-4768116 chr3:5036490-5043354 11.71240005 Bre80 2
chr3:4763162-4768116 chr3:5027009-5028985 14.25914323 Bre80 6
chr3:4763162-4768116 chr3:5018076-5018511 33.63431845 Bre80 5
chr3:4763162-4768116 chr3:4818545-4822434 7.176889806 Bre80 2
chr3:4763162-4768116 chr3:5017538-5018075 38.86313714 Bre80 5
chr3:4763162-4768116 chr3:5044212-5059881 12.10502008 Bre80 5
chr3:4763162-4768116 chr3:5043355-5044211 9.190101583 Bre80 2
chr3:4763162-4768116 chr3:5014614-5017537 15.40800661 Bre80 4
chr3:4768117-4771709 chr3:5027009-5028985 10.85475297 Bre80 4
chr3:4768117-4771709 chr3:5028986-5031964 10.35413974 Bre80 2
chr3:4768117-4771709 chr3:5017538-5018075 18.16603382 Bre80 3
chr3:4768117-4771709 chr3:5025725-5026309 9.530689133 Bre80 3
chr3:4768117-4771709 chr3:5018076-5018511 15.40800661 Bre80 4
chr3:4768117-4771709 chr3:5014614-5017537 10.46600216 Bre80 4
chr3:4771710-4775402 chr3:5014614-5017537 8.24594373 Bre80 3
chr3:4771710-4775402 chr3:5017538-5018075 13.57401656 Bre80 3
chr3:4771710-4775402 chr3:5026310-5027008 8.842780331 Bre80 3
chr3:4771710-4775402 chr3:5018076-5018511 12.10502008 Bre80 3
chr3:4771710-4775402 chr3:5027009-5028985 9.958588783 Bre80 4
chr3:4775403-4777897 chr3:5017538-5018075 8.414391317 Bre80 3
chr3:4775403-4777897 chr3:5027009-5028985 11.21046938 Bre80 4
chr3:4775403-4777897 chr3:5018076-5018511 7.300846407 Bre80 3
chr3:4775403-4777897 chr3:5026310-5027008 7.13289427 Bre80 3
chr3:4777898-4778860 chr3:5018076-5018511 8.101845834 Bre80 3
chr3:4777898-4778860 chr3:5028986-5031964 7.926294913 Bre80 2
chr3:4777898-4778860 chr3:5017538-5018075 12.58284042 Bre80 2
chr3:4778861-4779849 chr3:5018076-5018511 6.683937693 Bre80 2
chr3:4779850-4780736 chr3:5018076-5018511 8.776117838 Bre80 2
chr3:4779850-4780736 chr3:5017538-5018075 10.59617821 Bre80 2
chr3:4780737-4787580 chr3:8668735-8673216 14.04892552 Bre80 2
chr3:4780737-4787580 chr3:5014614-5017537 10.32238983 Bre80 2
chr3:4780737-4787580 chr3:8773633-8780364 8.14366601 Bre80 3
chr3:4780737-4787580 chr3:5018076-5018511 13.06120385 Bre80 4
chr3:4780737-4787580 chr3:5026310-5027008 13.76164357 Bre80 4
chr3:4780737-4787580 chr3:5017538-5018075 12.55652914 Bre80 3
chr3:4780737-4787580 chr3:5027009-5028985 16.66853416 Bre80 5
chr3:4780737-4787580 chr3:5025725-5026309 10.78182145 Bre80 3
chr3:4780737-4787580 chr3:9198232-9214873 6.812141058 Bre80 2
chr3:4780737-4787580 chr3:5044212-5059881 8.889909418 Bre80 2
chr3:27170046-27172232 chr3:27296732-27297681 8.24331826 Bre80 2
chr3:27170046-27172232 chr3:27297682-27298870 7.097887821 Bre80 2
chr3:27170046-27172232 chr3:27285981-27295286 12.49694034 Bre80 2
chr3:27170046-27172232 chr3:27295287-27296731 9.302211949 Bre80 2
chr3:27172233-27172563 chr3:27295287-27296731 9.050454609 Bre80 2
chr3:27172233-27172563 chr3:27285981-27295286 10.01121571 Bre80 2
chr3:27172564-27176884 chr3:27315656-27319782 8.616985325 Bre80 3
chr3:27172564-27176884 chr3:27313997-27315655 6.893335435 Bre80 3
chr3:27172564-27176884 chr3:27297682-27298870 15.84410573 Bre80 3
chr3:27172564-27176884 chr3:27285981-27295286 21.0518628 Bre80 3
chr3:27172564-27176884 chr3:27296732-27297681 14.15020886 Bre80 3
chr3:27172564-27176884 chr3:27295287-27296731 21.21787275 Bre80 3
chr3:27176885-27179101 chr3:27313997-27315655 7.390229911 Bre80 3
chr3:27176885-27179101 chr3:27297682-27298870 10.78436364 Bre80 3
chr3:27176885-27179101 chr3:27315656-27319782 7.611332124 Bre80 3
chr3:27176885-27179101 chr3:27285981-27295286 18.93156857 Bre80 3
chr3:27176885-27179101 chr3:27295287-27296731 19.08357166 Bre80 3
chr3:27176885-27179101 chr3:27296732-27297681 13.80228555 Bre80 2
chr3:27179102-27179181 chr3:27295287-27296731 6.856423725 Bre80 2
chr3:27179102-27179181 chr3:27285981-27295286 10.05658722 Bre80 2
chr3:27179182-27180461 chr3:27285981-27295286 15.60964047 Bre80 2
chr3:27179182-27180461 chr3:27295287-27296731 15.93156857 Bre80 2
chr3:27180462-27184151 chr3:27295287-27296731 15.84410573 Bre80 2
chr3:27180462-27184151 chr3:27285981-27295286 16.34660607 Bre80 2
chr3:27180462-27184151 chr3:27297682-27298870 11.28051688 Bre80 3
chr3:27184152-27188746 chr3:27297682-27298870 10.04434795 Bre80 2
chr3:27184152-27188746 chr3:27285981-27295286 15.84410573 Bre80 2
chr3:27184152-27188746 chr3:27295287-27296731 13.52217763 Bre80 2
chr3:27189771-27191301 chr3:27285981-27295286 6.905563926 Bre80 2
chr3:30674450-30678981 chr3:30236419-30240806 6.88973833 Bre80 2
chr3:30678982-30688228 chr3:30236419-30240806 7.876964251 Bre80 2
chr3:30688229-30697148 chr3:30240823-30243915 8.510555714 Bre80 2
chr4:106064152-106068261 chr4:106393316-106394503 21.44614174 Bre80 3
chr4:106064152-106068261 chr4:106390224-106390710 8.935801418 Bre80 3
chr4:106064152-106068261 chr4:106369647-106377358 7.476498262 Bre80 2
chr4:106064152-106068261 chr4:106390711-106393315 16.47213695 Bre80 3
chr4:106064152-106068261 chr4:106396538-106400839 6.740355097 Bre80 3
chr4:106064152-106068261 chr4:106394504-106396537 16.23112885 Bre80 3
chr4:106064152-106068261 chr4:106382877-106390223 11.16669698 Bre80 4
chr4:106068262-106077817 chr4:106378568-106382876 8.008612577 Bre80 2
chr4:106068262-106077817 chr4:106382877-106390223 8.355084223 Bre80 3
chr4:106068262-106077817 chr4:106393316-106394503 15.93156857 Bre80 2
chr4:106068262-106077817 chr4:106369647-106377358 7.453051722 Bre80 2
chr4:106068262-106077817 chr4:106394504-106396537 10.09709752 Bre80 3
chr4:106068262-106077817 chr4:106390711-106393315 11.13066867 Bre80 3
chr5:44511675-44514036 chr5:44773263-44781263 6.651087759 Bre80 2
chr5:44527341-44528424 chr5:44770554-44773262 7.366228442 Bre80 2
chr5:44533526-44537310 chr5:44770554-44773262 11.28411014 Bre80 2
chr5:44533526-44537310 chr5:44764730-44770553 8.585608973 Bre80 2
chr5:44537311-44539379 chr5:44770554-44773262 14.00083123 Bre80 2
chr5:44537311-44539379 chr5:44764730-44770553 9.011960331 Bre80 2
chr5:44537311-44539379 chr5:44773263-44781263 8.587827651 Bre80 2
chr5:44539380-44539606 chr5:44764730-44770553 8.460401436 Bre80 2
chr5:44539380-44539606 chr5:44770554-44773262 9.166696979 Bre80 2
chr5:44539607-44540862 chr5:44764730-44770553 11.21732305 Bre80 2
chr5:44539607-44540862 chr5:44770554-44773262 12.59171857 Bre80 2
chr5:56108371-56117353 chr5:55641022-55643249 11.26623265 Bre80 2
chr5:56120458-56124361 chr5:55563961-55567802 7.250549829 Bre80 2
chr5:56124642-56133339 chr5:55563961-55567802 10.66947372 Bre80 3
chr5:56124642-56133339 chr5:55573424-55578903 8.154724337 Bre80 2
chr5:56124642-56133339 chr5:55612445-55624806 8.075921403 Bre80 2
chr5:56124642-56133339 chr5:55641022-55643249 13.84410573 Bre80 3
chr5:56124642-56133339 chr5:55556634-55558887 10.35036799 Bre80 2
chr5:56133340-56133580 chr5:55567803-55573205 6.842118088 Bre80 3
chr5:56133340-56133580 chr5:55612445-55624806 8.056587222 Bre80 2
chr5:56133340-56133580 chr5:55563961-55567802 10.55652914 Bre80 5
chr5:56133340-56133580 chr5:55586572-55587377 6.705909231 Bre80 3
chr5:56133340-56133580 chr5:55641022-55643249 13.95428865 Bre80 3
chr5:56133340-56133580 chr5:55560897-55563960 8.352724178 Bre80 3
chr5:56133581-56137712 chr5:55641022-55643249 18.55305695 Bre80 2
chr5:56133581-56137712 chr5:55567803-55573205 12.00083123 Bre80 3
chr5:56133581-56137712 chr5:55560897-55563960 9.771697233 Bre80 2
chr5:56133581-56137712 chr5:55586572-55587377 8.050072185 Bre80 2
chr5:56133581-56137712 chr5:55563961-55567802 11.4680442 Bre80 4
chr5:56133581-56137712 chr5:55612445-55624806 11.78691033 Bre80 2
chr5:56133581-56137712 chr5:55587378-55590544 8.142442523 Bre80 2
chr5:56133581-56137712 chr5:55573424-55578903 9.614155956 Bre80 3
chr5:56133581-56137712 chr5:55643250-55648061 9.140405681 Bre80 2
chr5:56133581-56137712 chr5:55558888-55560745 8.363137376 Bre80 2
chr5:56133581-56137712 chr5:55556634-55558887 8.092758584 Bre80 2
chr5:56137713-56140972 chr5:55556634-55558887 7.776434114 Bre80 2
chr5:56137713-56140972 chr5:55558888-55560745 7.052559755 Bre80 2
chr5:56142866-56148377 chr5:55573424-55578903 7.88172002 Bre80 2
chr5:56142866-56148377 chr5:55641022-55643249 11.41193232 Bre80 2
chr5:56148378-56152277 chr5:55556634-55558887 7.229395884 Bre80 2
chr5:56154298-56165554 chr5:55641022-55643249 9.665953523 Bre80 2
chr5:56154298-56165554 chr5:55556634-55558887 7.905045127 Bre80 3
chr5:56171572-56178587 chr5:55558888-55560745 7.041304292 Bre80 2
chr5:56171572-56178587 chr5:55556634-55558887 9.699147642 Bre80 2
chr6:1335672-1346444 chr6:798748-800332 11.43971547 Bre80 2
chr6:1335672-1346444 chr6:796030-798747 13.31685873 Bre80 2
chr8:29485699-29493389 chr8:29197983-29201518 8.207054716 Bre80 2
chr8:29485699-29493389 chr8:29196086-29197982 7.862454508 Bre80 2
chr8:29493390-29498862 chr8:29196086-29197982 7.901246287 Bre80 2
chr8:29493390-29498862 chr8:29197983-29201518 9.735581271 Bre80 2
chr8:29498863-29505835 chr8:29197983-29201518 14.76164357 Bre80 2
chr8:29498863-29505835 chr8:29196086-29197982 13.90920076 Bre80 2
chr8:29509201-29518352 chr8:29197983-29201518 14.68364106 Bre80 2
chr8:29522178-29523309 chr8:29196086-29197982 17.00556915 Bre80 2
chr8:29522178-29523309 chr8:29197983-29201518 17.14497221 Bre80 2
chr8:76559255-76565288 chr8:78485654-78492863 8.896082118 Bre80 2
chr8:76559255-76565288 chr8:78258543-78261645 6.874253692 Bre80 2
chr8:76559255-76565288 chr8:79148460-79151749 9.17251263 Bre80 3
chr8:76594882-76597062 chr8:79322155-79327345 6.754149031 Bre80 2
chr8:76610638-76619193 chr8:79169886-79172635 6.625364441 Bre80 2
chr8:76636786-76641902 chr8:79165047-79168141 7.298800515 Bre80 2
chr8:128339170-128342396 chr8:130548286-130549444 8.467022819 Bre80 2
chr8:128339170-128342396 chr8:130547079-130548285 12.20364811 Bre80 2
chr8:128366581-128369077 chr8:130547079-130548285 8.839472154 Bre80 2
chr8:128395643-128398237 chr8:130547079-130548285 6.785477265 Bre80 4
chr8:129118030-129121298 chr8:130547079-130548285 19.00556915 Bre80 2
chr8:129118030-129121298 chr8:130548286-130549444 18.08357166 Bre80 2
chr8:129118030-129121298 chr8:130706957-130709411 9.233732211 Bre80 2
chr8:129121299-129122606 chr8:130547079-130548285 15.68364106 Bre80 2
chr8:129121299-129122606 chr8:130548286-130549444 16.60964047 Bre80 2
chr8:129125651-129133554 chr8:130548286-130549444 8.04739805 Bre80 3
chr8:129125651-129133554 chr8:130547079-130548285 9.369326145 Bre80 3
chr8:129133555-129146302 chr8:130547079-130548285 7.073393259 Bre80 3
chr8:129146303-129147841 chr8:130547079-130548285 7.437463021 Bre80 4
chr8:129147842-129149440 chr8:130547079-130548285 9.18421474 Bre80 4
chr8:129147842-129149440 chr8:130548286-130549444 7.521117218 Bre80 2
chr8:129149441-129155784 chr8:130547079-130548285 10.69555438 Bre80 2
chr8:129149441-129155784 chr8:130548286-130549444 7.070869537 Bre80 3
chr8:129155785-129157342 chr8:130548286-130549444 12.96578428 Bre80 4
chr8:129155785-129157342 chr8:130547079-130548285 10.00231016 Bre80 4
chr8:129157343-129158030 chr8:130547079-130548285 12.7221152 Bre80 4
chr8:129157343-129158030 chr8:130548286-130549444 13.15020886 Bre80 4
chr8:129158031-129160772 chr8:130548286-130549444 7.868510606 Bre80 2
chr8:129165241-129168213 chr8:130548286-130549444 9.075921403 Bre80 2
chr8:129173180-129174108 chr8:130547079-130548285 6.635225885 Bre80 2
chr8:129174847-129177281 chr8:130548286-130549444 10.15184921 Bre80 3
chr8:129174847-129177281 chr8:130547079-130548285 9.034479441 Bre80 3
chr8:129177282-129184561 chr8:130548286-130549444 12.76164357 Bre80 3
chr8:129177282-129184561 chr8:130547079-130548285 12.85475297 Bre80 4
chr8:129184562-129185874 chr8:130547079-130548285 9.558703509 Bre80 2
chr8:129184562-129185874 chr8:130548286-130549444 8.814574892 Bre80 3
chr8:129185875-129194257 chr8:130548286-130549444 10.73435188 Bre80 2
chr8:129185875-129194257 chr8:130547079-130548285 12.80228555 Bre80 3
chr8:129196191-129199755 chr8:130547079-130548285 9.215606579 Bre80 3
chr8:129196191-129199755 chr8:130548286-130549444 9.795859283 Bre80 3
chr8:129199756-129200590 chr8:130548286-130549444 9.589493901 Bre80 2
chr8:129199756-129200590 chr8:130547079-130548285 7.622092215 Bre80 2
chr8:129200591-129213698 chr8:130547079-130548285 9.899522842 Bre80 4
chr8:129200591-129213698 chr8:130709412-130716867 6.894193212 Bre80 2
chr8:129200591-129213698 chr8:130705197-130706956 9.571819009 Bre80 2
chr8:129200591-129213698 chr8:130548286-130549444 11.90920076 Bre80 4
chr8:129213699-129215844 chr8:130548286-130549444 11.94288388 Bre80 3
chr8:129213699-129215844 chr8:130547079-130548285 10.66712597 Bre80 3
chr8:129220127-129222593 chr8:130548286-130549444 9.578421744 Bre80 3
chr8:129220127-129222593 chr8:130547079-130548285 10.05505162 Bre80 3
chr8:129222594-129223807 chr8:130548286-130549444 7.198129486 Bre80 2
chr8:129222594-129223807 chr8:130547079-130548285 9.133907043 Bre80 3
chr8:129223808-129225891 chr8:130547079-130548285 9.12824465 Bre80 3
chr8:129225892-129228808 chr8:130547079-130548285 11.96002502 Bre80 3
chr8:129225892-129228808 chr8:130548286-130549444 7.293811624 Bre80 3
chr8:129228809-129236517 chr8:130548286-130549444 7.631502059 Bre80 3
chr8:129228809-129236517 chr8:130547079-130548285 10.69794889 Bre80 3
chr8:129241713-129243523 chr8:130548286-130549444 7.758828552 Bre80 2
chr8:129241713-129243523 chr8:130547079-130548285 7.056587222 Bre80 3
chr8:129243524-129246954 chr8:130547079-130548285 7.292001751 Bre80 2
chr8:129246955-129248357 chr8:130547079-130548285 9.341917423 Bre80 2
chr8:129248358-129252106 chr8:130547079-130548285 7.671531148 Bre80 2
chr8:129248358-129252106 chr8:130548286-130549444 7.3686107 Bre80 2
chr8:129263166-129267010 chr8:130547079-130548285 11.94857499 Bre80 2
chr8:129263166-129267010 chr8:130548286-130549444 10.79971161 Bre80 3
chr8:129267025-129273486 chr8:130547079-130548285 12.19685895 Bre80 2
chr8:129267025-129273486 chr8:130548286-130549444 13.62778782 Bre80 2
chr9:110275212-110280502 chr9:111020204-111033954 6.913020627 Bre80 2
chr9:110275212-110280502 chr9:111046449-111056677 7.681566301 Bre80 2
chr9:110275212-110280502 chr9:111033955-111035778 9.592832187 Bre80 3
chr9:110280503-110293035 chr9:111033955-111035778 9.250330158 Bre80 2
chr9:110293036-110300016 chr9:111033955-111035778 8.369326145 Bre80 3
chr9:110300017-110311253 chr9:111033955-111035778 10.10343209 Bre80 3
chr9:110300017-110311253 chr9:111020204-111033954 7.600651691 Bre80 2
chr9:110311254-110312110 chr9:111033955-111035778 8.437212966 Bre80 3
chr9:110316581-110327247 chr9:111033955-111035778 9.052751285 Bre80 2
chr9:111020204-111033954 chr9:110241988-110244649 9.71846435 Bre80 2
chr9:111033955-111035778 chr9:110241988-110244649 12.68364106 Bre80 3
chr9:111033955-111035778 chr9:110244650-110255868 10.17501225 Bre80 3
chr9:111033955-111035778 chr9:110237777-110238441 7.88172002 Bre80 2
chr9:111035779-111036598 chr9:110244650-110255868 8.731896224 Bre80 2
chr9:111035779-111036598 chr9:110241988-110244649 8.767290131 Bre80 3
chr9:111038408-111038716 chr9:110244650-110255868 6.853584595 Bre80 2
chr10:21781245-21789893 chr10:23271475-23274330 23.55750285 Bre80 2
chr10:21781245-21789893 chr10:23296325-23297931 7.950001287 Bre80 2
chr10:21781245-21789893 chr10:23372162-23374473 9.021675486 Bre80 2
chr10:21813815-21818073 chr10:22241368-22243675 8.834853415 Bre80 2
chr10:21818074-21828109 chr10:22241368-22243675 9.022425522 Bre80 2
chr10:21818074-21828109 chr10:22604011-22605863 7.831892014 Bre80 2
chr10:22277484-22283176 chr10:23296325-23297931 9.382746661 Bre80 2
chr10:22277484-22283176 chr10:23274447-23277011 24.68789949 Bre80 6
chr10:22277484-22283176 chr10:23365499-23369881 7.97120456 Bre80 2
chr10:22277484-22283176 chr10:23271475-23274330 22.40549976 Bre80 4
chr10:22277484-22283176 chr10:23358315-23365356 6.793136763 Bre80 2
chr10:22277484-22283176 chr10:23277012-23280039 16.34660607 Bre80 6
chr10:22277484-22283176 chr10:23372162-23374473 8.297211268 Bre80 2
chr10:22277484-22283176 chr10:22723069-22729710 8.322389831 Bre80 3
chr10:22277484-22283176 chr10:23339588-23341706 7.26157629 Bre80 2
chr10:22277484-22283176 chr10:23347804-23358314 9.446745675 Bre80 2
chr10:22283250-22290007 chr10:23274447-23277011 18.34660607 Bre80 3
chr10:22283250-22290007 chr10:23277012-23280039 7.316168826 Bre80 2
chr10:22283250-22290007 chr10:22723069-22729710 8.93297814 Bre80 2
chr10:22298916-22305837 chr10:23277012-23280039 15.76164357 Bre80 2
chr10:80826155-80829926 chr10:80952259-80954644 8.275590707 Bre80 2
chr10:80826155-80829926 chr10:79807299-79808894 10.43971547 Bre80 4
chr10:80826155-80829926 chr10:79805880-79807298 10.15513554 Bre80 4
chr10:80826155-80829926 chr10:79603593-79605056 7.245068042 Bre80 2
chr10:80829927-80832393 chr10:79805880-79807298 8.316398755 Bre80 4
chr10:80829927-80832393 chr10:79807299-79808894 8.477783514 Bre80 4
chr10:80832394-80833840 chr10:79805880-79807298 8.695554377 Bre80 3
chr10:80835839-80837928 chr10:79807299-79808894 7.234383786 Bre80 2
chr10:80837929-80851267 chr10:79805880-79807298 8.09472921 Bre80 2
chr10:123349882-123354489 chr10:122705718-122708722 7.156987388 Bre80 3
chr10:123349882-123354489 chr10:122701138-122705553 7.149594202 Bre80 2
chr10:123354490-123358400 chr10:122705554-122705717 8.947150111 Bre80 3
chr10:123354490-123358400 chr10:122701138-122705553 8.131882208 Bre80 3
chr10:123354490-123358400 chr10:122705718-122708722 14.97737226 Bre80 3
chr10:123358401-123359779 chr10:122705718-122708722 10.74174401 Bre80 2
chr10:123362678-123369251 chr10:122705718-122708722 10.77169723 Bre80 2
chr10:123362678-123369251 chr10:122705554-122705717 8.212179748 Bre80 2
chr10:123362678-123369251 chr10:122701138-122705553 14.20364811 Bre80 3
chr10:123369252-123377668 chr10:122705718-122708722 12.60964047 Bre80 2
chr10:123369252-123377668 chr10:122705554-122705717 14.57401656 Bre80 2
chr10:123369252-123377668 chr10:122701138-122705553 19.79406505 Bre80 2
chr10:123377669-123380234 chr10:122701138-122705553 8.242007315 Bre80 2
chr11:65455828-65473855 chr11:65627751-65646743 11.72699743 Bre80 3
chr11:65455828-65473855 chr11:65736506-65754245 12.49694034 Bre80 3
chr11:65455828-65473855 chr11:65646744-65657865 7.13552896 Bre80 2
chr11:65455828-65473855 chr11:65725868-65736505 6.870872638 Bre80 3
chr11:65455828-65473855 chr11:65590364-65596909 8.888541286 Bre80 2
chr11:65455828-65473855 chr11:65600557-65607749 10.35036799 Bre80 3
chr11:65455828-65473855 chr11:65596910-65600556 12.59171857 Bre80 3
chr11:65455828-65473855 chr11:65616145-65627750 17.08357166 Bre80 2
chr11:65473856-65480278 chr11:65663290-65664080 7.51134515 Bre80 2
chr11:65473856-65480278 chr11:65705450-65712307 12.01867923 Bre80 3
chr11:65473856-65480278 chr11:65538090-65541319 12.04282532 Bre80 4
chr11:65473856-65480278 chr11:65590364-65596909 22.48796192 Bre80 4
chr11:65473856-65480278 chr11:65692122-65694861 6.94501542 Bre80 2
chr11:65473856-65480278 chr11:65646744-65657865 13.27335709 Bre80 3
chr11:65473856-65480278 chr11:65541320-65542524 8.632360551 Bre80 3
chr11:65473856-65480278 chr11:65616145-65627750 34.13521668 Bre80 4
chr11:65473856-65480278 chr11:65712308-65719776 8.055435369 Bre80 3
chr11:65473856-65480278 chr11:65627751-65646743 20.53103064 Bre80 4
chr11:65473856-65480278 chr11:65596910-65600556 20.14916 Bre80 4
chr11:65473856-65480278 chr11:65533743-65538089 13.25914323 Bre80 4
chr11:65473856-65480278 chr11:65560510-65566871 18.12421365 Bre80 4
chr11:65473856-65480278 chr11:65491398-65494347 6.895394957 Bre80 3
chr11:65473856-65480278 chr11:65528787-65532027 6.663172776 Bre80 3
chr11:65473856-65480278 chr11:65577504-65580061 19.34660607 Bre80 4
chr11:65473856-65480278 chr11:65542525-65560509 15.12421365 Bre80 4
chr11:65473856-65480278 chr11:65657866-65663289 11.69794889 Bre80 3
chr11:65473856-65480278 chr11:65725868-65736505 13.97737226 Bre80 4
chr11:65473856-65480278 chr11:65736506-65754245 17.76164357 Bre80 4
chr11:65473856-65480278 chr11:65566872-65577503 20.53103064 Bre80 4
chr11:65473856-65480278 chr11:65494348-65504437 7.397022502 Bre80 3
chr11:65473856-65480278 chr11:65600557-65607749 20.79406505 Bre80 4
chr11:65480279-65491397 chr11:65600557-65607749 16.12421365 Bre80 5
chr11:65480279-65491397 chr11:65705450-65712307 7.385156374 Bre80 2
chr11:65480279-65491397 chr11:65577504-65580061 9.854752972 Bre80 5
chr11:65480279-65491397 chr11:65538090-65541319 6.64616635 Bre80 4
chr11:65480279-65491397 chr11:65533743-65538089 8.086470608 Bre80 4
chr11:65480279-65491397 chr11:65616145-65627750 12.48035746 Bre80 5
chr11:65480279-65491397 chr11:65596910-65600556 11.30221195 Bre80 4
chr11:65480279-65491397 chr11:65646744-65657865 8.093940636 Bre80 4
chr11:65480279-65491397 chr11:65590364-65596909 12.45583514 Bre80 4
chr11:65480279-65491397 chr11:65560510-65566871 6.870872638 Bre80 4
chr11:65480279-65491397 chr11:65725868-65736505 8.012332783 Bre80 5
chr11:65480279-65491397 chr11:65736506-65754245 13.60964047 Bre80 5
chr11:65480279-65491397 chr11:65627751-65646743 13.86547938 Bre80 5
chr11:65480279-65491397 chr11:65566872-65577503 9.853417762 Bre80 5
chr11:65491398-65494347 chr11:65566872-65577503 6.870366162 Bre80 5
chr11:65491398-65494347 chr11:65616145-65627750 11.12743755 Bre80 5
chr11:65491398-65494347 chr11:65627751-65646743 11.32054377 Bre80 5
chr11:65491398-65494347 chr11:65590364-65596909 6.854752972 Bre80 5
chr11:65491398-65494347 chr11:65577504-65580061 9.036750806 Bre80 5
chr11:65491398-65494347 chr11:65600557-65607749 9.938630233 Bre80 5
chr11:65491398-65494347 chr11:65736506-65754245 7.397508913 Bre80 5
chr11:65491398-65494347 chr11:65596910-65600556 12.54786428 Bre80 5
chr11:65491398-65494347 chr11:65725868-65736505 8.092758584 Bre80 5
chr11:65494348-65504437 chr11:65577504-65580061 7.187155159 Bre80 5
chr11:65494348-65504437 chr11:65590364-65596909 7.784999894 Bre80 5
chr11:65494348-65504437 chr11:65616145-65627750 8.559791925 Bre80 5
chr11:65494348-65504437 chr11:65596910-65600556 7.774537495 Bre80 5
chr11:65494348-65504437 chr11:65627751-65646743 8.6266469 Bre80 5
chr11:65494348-65504437 chr11:65566872-65577503 7.399943431 Bre80 4
chr11:65494348-65504437 chr11:65736506-65754245 8.288163292 Bre80 5
chr11:65494348-65504437 chr11:65600557-65607749 13.33165573 Bre80 5
chr11:65528787-65532027 chr11:65600557-65607749 8.64616635 Bre80 5
chr11:65533743-65538089 chr11:65577504-65580061 6.86901643 Bre80 3
chr11:65542525-65560509 chr11:65577504-65580061 9.962901776 Bre80 4
chr11:65560510-65566871 chr11:65577504-65580061 7.13512331 Bre80 3
chr11:65566872-65577503 chr11:65736506-65754245 6.80599366 Bre80 3
chr11:65590364-65596909 chr11:65736506-65754245 10.88990942 Bre80 4
chr11:65596910-65600556 chr11:65736506-65754245 8.449264787 Bre80 3
chr11:65596910-65600556 chr11:65725868-65736505 7.272910777 Bre80 2
chr11:65600557-65607749 chr11:65736506-65754245 12.40018711 Bre80 5
chr11:65600557-65607749 chr11:65616145-65627750 11.14693372 Bre80 5
chr11:65600557-65607749 chr11:65725868-65736505 9.879000519 Bre80 5
chr11:65600557-65607749 chr11:65712308-65719776 7.39216739 Bre80 2
chr11:65600557-65607749 chr11:65627751-65646743 13.11138961 Bre80 5
chr11:65600557-65607749 chr11:65705450-65712307 7.279844136 Bre80 2
chr11:65616145-65627750 chr11:65736506-65754245 15.17668107 Bre80 5
chr11:65616145-65627750 chr11:65646744-65657865 10.38853675 Bre80 3
chr11:65616145-65627750 chr11:65657866-65663289 7.747003117 Bre80 3
chr11:65616145-65627750 chr11:65725868-65736505 12.51371605 Bre80 5
chr11:65616145-65627750 chr11:65669066-65692121 7.524300805 Bre80 3
chr11:65616145-65627750 chr11:65712308-65719776 7.466002165 Bre80 2
chr11:65627751-65646743 chr11:65663290-65664080 7.314330705 Bre80 3
chr11:65627751-65646743 chr11:65657866-65663289 7.450021379 Bre80 2
chr11:65627751-65646743 chr11:65692122-65694861 7.494596824 Bre80 3
chr11:65627751-65646743 chr11:65736506-65754245 18.34660607 Bre80 5
chr11:65627751-65646743 chr11:65712308-65719776 9.846760182 Bre80 3
chr11:65627751-65646743 chr11:65664081-65668293 6.656171512 Bre80 3
chr11:65627751-65646743 chr11:65725868-65736505 18.25349666 Bre80 5
chr11:65627751-65646743 chr11:65705450-65712307 10.88444466 Bre80 2
chr11:65627751-65646743 chr11:65704518-65705449 6.824188006 Bre80 3
chr11:65646744-65657865 chr11:65725868-65736505 14.43971547 Bre80 5
chr11:65646744-65657865 chr11:65712308-65719776 10.07203378 Bre80 3
chr11:65646744-65657865 chr11:65736506-65754245 17.06367211 Bre80 4
chr11:65646744-65657865 chr11:65705450-65712307 7.681862512 Bre80 4
chr11:65657866-65663289 chr11:65712308-65719776 9.930160375 Bre80 4
chr11:65657866-65663289 chr11:65725868-65736505 13.66478203 Bre80 5
chr11:65657866-65663289 chr11:65736506-65754245 13.59171857 Bre80 5
chr11:65657866-65663289 chr11:65705450-65712307 8.590605805 Bre80 3
chr11:65663290-65664080 chr11:65725868-65736505 8.245505819 Bre80 4
chr11:65663290-65664080 chr11:65736506-65754245 9.761643568 Bre80 5
chr11:65664081-65668293 chr11:65712308-65719776 6.876794692 Bre80 3
chr11:65664081-65668293 chr11:65725868-65736505 8.596736641 Bre80 5
chr11:65664081-65668293 chr11:65736506-65754245 9.036750806 Bre80 4
chr11:65669066-65692121 chr11:65704518-65705449 7.26867771 Bre80 4
chr11:65669066-65692121 chr11:65725868-65736505 10.57842174 Bre80 4
chr11:65669066-65692121 chr11:65736506-65754245 8.659522045 Bre80 3
chr11:65669066-65692121 chr11:65705450-65712307 7.272018572 Bre80 3
chr11:65669066-65692121 chr11:65712308-65719776 9.328869704 Bre80 3
chr11:65692122-65694861 chr11:65725868-65736505 7.525629376 Bre80 3
chr11:65692122-65694861 chr11:65736506-65754245 7.946794109 Bre80 2
chr11:65704518-65705449 chr11:65725868-65736505 7.280965547 Bre80 4
chr11:65705450-65712307 chr11:65725868-65736505 8.645010808 Bre80 3
chr11:69389012-69394922 chr11:68886943-68891662 7.498243943 Bre80 3
chr11:69413937-69434305 chr11:68886943-68891662 7.684827971 Bre80 4
chr11:69413937-69434305 chr11:69065355-69075253 7.529355897 Bre80 2
chr11:69442832-69449030 chr11:68886943-68891662 14.93156857 Bre80 5
chr11:69442832-69449030 chr11:68886551-68886942 10.08607852 Bre80 2
chr11:69442832-69449030 chr11:69065355-69075253 10.04130429 Bre80 3
chr11:69442832-69449030 chr11:68891663-68903868 7.578421744 Bre80 3
chr11:69449031-69463779 chr11:68886943-68891662 22.57542476 Bre80 6
chr11:69449031-69463779 chr11:68882445-68884282 9.579525144 Bre80 3
chr11:69449031-69463779 chr11:68886551-68886942 18.79406505 Bre80 6
chr11:69449031-69463779 chr11:69056186-69060150 7.79778416 Bre80 3
chr11:69449031-69463779 chr11:68891663-68903868 10.67182531 Bre80 5
chr11:69449031-69463779 chr11:69038808-69056185 6.736504006 Bre80 3
chr11:69449031-69463779 chr11:69065355-69075253 10.17168039 Bre80 5
chr11:69449031-69463779 chr11:68843286-68856786 7.002495133 Bre80 5
chr11:69449031-69463779 chr11:69060151-69065192 13.48862507 Bre80 5
chr11:69449031-69463779 chr11:68903869-68910597 7.510818811 Bre80 5
chr11:69449031-69463779 chr11:68858831-68861119 7.01643612 Bre80 4
chr11:69449031-69463779 chr11:69086598-69088660 7.647033615 Bre80 2
chr11:69449031-69463779 chr11:68861120-68873431 11.45178831 Bre80 5
chr11:69449031-69463779 chr11:68873432-68882444 14.50530381 Bre80 6
chr11:69449031-69463779 chr11:68856787-68858830 15.68364106 Bre80 5
chr11:69463780-69466159 chr11:68886551-68886942 10.05505162 Bre80 3
chr11:69463780-69466159 chr11:68861120-68873431 10.66010554 Bre80 5
chr11:69463780-69466159 chr11:69065355-69075253 13.36171296 Bre80 5
chr11:69463780-69466159 chr11:68886943-68891662 12.08607852 Bre80 6
chr11:69463780-69466159 chr11:68856787-68858830 12.09867856 Bre80 5
chr11:69463780-69466159 chr11:69075254-69079808 7.003050194 Bre80 3
chr11:69463780-69466159 chr11:69060151-69065192 9.84145615 Bre80 5
chr11:69463780-69466159 chr11:68873432-68882444 9.388536749 Bre80 6
chr11:69466160-69473753 chr11:68886943-68891662 22.32749725 Bre80 5
chr11:69466160-69473753 chr11:68886551-68886942 21.08357166 Bre80 3
chr11:69466160-69473753 chr11:68843286-68856786 8.429233989 Bre80 3
chr11:69466160-69473753 chr11:69065355-69075253 15.40800661 Bre80 3
chr11:69466160-69473753 chr11:68873432-68882444 15.53925115 Bre80 5
chr11:69466160-69473753 chr11:68891663-68903868 10.00824108 Bre80 3
chr11:69466160-69473753 chr11:68858831-68861119 6.961462679 Bre80 3
chr11:69466160-69473753 chr11:69060151-69065192 11.41193232 Bre80 4
chr11:69466160-69473753 chr11:68861120-68873431 12.88717445 Bre80 5
chr11:69466160-69473753 chr11:69065193-69065354 6.744990018 Bre80 3
chr11:69466160-69473753 chr11:68856787-68858830 18.20910254 Bre80 4
chr11:69466160-69473753 chr11:68884283-68886550 8.471112673 Bre80 3
chr11:69466160-69473753 chr11:68415917-68417176 7.854085212 Bre80 3
chr11:69473934-69477443 chr11:68856787-68858830 13.47213695 Bre80 5
chr11:69473934-69477443 chr11:68861120-68873431 10.62550688 Bre80 5
chr11:69473934-69477443 chr11:68891663-68903868 11.57842174 Bre80 4
chr11:69473934-69477443 chr11:69065355-69075253 9.846760182 Bre80 4
chr11:69473934-69477443 chr11:68886943-68891662 22.66853416 Bre80 6
chr11:69473934-69477443 chr11:68858831-68861119 9.862790291 Bre80 4
chr11:69473934-69477443 chr11:68873432-68882444 12.03675081 Bre80 5
chr11:69473934-69477443 chr11:68886551-68886942 20.3856002 Bre80 4
chr11:69473934-69477443 chr11:68808330-68816139 7.367419079 Bre80 3
chr11:69477444-69481374 chr11:69065355-69075253 12.05505162 Bre80 4
chr11:69477444-69481374 chr11:68856787-68858830 16.65358382 Bre80 4
chr11:69477444-69481374 chr11:68873432-68882444 10.68839459 Bre80 4
chr11:69477444-69481374 chr11:68858831-68861119 11.92594402 Bre80 3
chr11:69477444-69481374 chr11:68843286-68856786 7.825660061 Bre80 4
chr11:69477444-69481374 chr11:68886551-68886942 14.84410573 Bre80 3
chr11:69477444-69481374 chr11:68861120-68873431 11.16338424 Bre80 4
chr11:69477444-69481374 chr11:68886943-68891662 13.59171857 Bre80 4
chr11:69481375-69483824 chr11:68856787-68858830 14.97737226 Bre80 4
chr11:69481375-69483824 chr11:68861120-68873431 7.47572766 Bre80 4
chr11:69481375-69483824 chr11:68886943-68891662 11.39240976 Bre80 4
chr11:69481375-69483824 chr11:68858831-68861119 7.277603926 Bre80 4
chr11:69481375-69483824 chr11:68886551-68886942 7.963982042 Bre80 3
chr11:69483825-69486382 chr11:68886551-68886942 15.34660607 Bre80 2
chr11:69483825-69486382 chr11:68886943-68891662 15.34660607 Bre80 6
chr11:69483825-69486382 chr11:68856787-68858830 21.99046226 Bre80 4
chr11:69483825-69486382 chr11:68861120-68873431 9.054284436 Bre80 5
chr11:69483825-69486382 chr11:68858831-68861119 7.634939095 Bre80 3
chr11:69483825-69486382 chr11:69065355-69075253 10.13877828 Bre80 3
chr11:69483825-69486382 chr11:68843286-68856786 8.899522842 Bre80 4
chr11:69483825-69486382 chr11:68873432-68882444 9.889909418 Bre80 5
chr11:69486383-69491666 chr11:68873432-68882444 7.736196362 Bre80 4
chr11:69486383-69491666 chr11:70037890-70053980 6.660543319 Bre80 3
chr11:69486383-69491666 chr11:68861120-68873431 10.37889947 Bre80 4
chr11:69486383-69491666 chr11:69065355-69075253 9.268010465 Bre80 3
chr11:69486383-69491666 chr11:68886551-68886942 12.13066867 Bre80 3
chr11:69486383-69491666 chr11:68858831-68861119 11.59171857 Bre80 3
chr11:69486383-69491666 chr11:68856787-68858830 18.25349666 Bre80 5
chr11:69486383-69491666 chr11:68843286-68856786 7.020176581 Bre80 3
chr11:69486383-69491666 chr11:68886943-68891662 16.72993471 Bre80 6
chr11:69491667-69494762 chr11:70037890-70053980 10.05812446 Bre80 4
chr11:69491667-69494762 chr11:68891663-68903868 7.642702495 Bre80 3
chr11:69491667-69494762 chr11:68856787-68858830 10.28051688 Bre80 3
chr11:69491667-69494762 chr11:68873432-68882444 7.017183437 Bre80 4
chr11:69491667-69494762 chr11:68886551-68886942 8.647322819 Bre80 2
chr11:69491667-69494762 chr11:68886943-68891662 12.55652914 Bre80 3
chr12:14383334-14391227 chr12:14816057-14817538 18.08357166 Bre80 4
chr12:14383334-14391227 chr12:14770392-14772632 12.97737226 Bre80 2
chr12:14383334-14391227 chr12:14817539-14819283 28.36129995 Bre80 4
chr12:14383334-14391227 chr12:14767794-14769088 18.34660607 Bre80 2
chr12:14391283-14404581 chr12:14770392-14772632 17.39551567 Bre80 2
chr12:14391283-14404581 chr12:14816057-14817538 26.43792124 Bre80 4
chr12:14391283-14404581 chr12:14767794-14769088 28.89735285 Bre80 2
chr12:14391283-14404581 chr12:14817539-14819283 30.37128404 Bre80 4
chr12:14391283-14404581 chr12:14765973-14767793 20.06763012 Bre80 2
chr12:14391283-14404581 chr12:14764294-14765972 11.57842174 Bre80 2
chr12:14391283-14404581 chr12:14608192-14608957 8.269345264 Bre80 2
chr12:27974242-27981869 chr12:28324179-28325818 10.07048166 Bre80 2
chr12:115820884-115821669 chr12:115119071-115123605 22.57542476 Bre80 3
chr12:115821670-115825881 chr12:115119071-115123605 21.82053726 Bre80 3
chr13:33158436-33162869 chr13:34110551-34117379 8.762269874 Bre80 4
chr13:33158436-33162869 chr13:34117380-34118722 9.212179748 Bre80 4
chr14:37065710-37070043 chr14:37411556-37415457 7.774537495 Bre80 2
chr14:37074036-37094513 chr14:37410306-37411555 9.369326145 Bre80 2
chr14:37074036-37094513 chr14:37411556-37415457 14.28771238 Bre80 3
chr14:37094633-37096233 chr14:37411556-37415457 11.91476028 Bre80 3
chr14:37094633-37096233 chr14:37410306-37411555 7.77675046 Bre80 2
chr14:37096234-37102917 chr14:37411556-37415457 13.28771238 Bre80 3
chr14:37096234-37102917 chr14:37410306-37411555 8.808093771 Bre80 3
chr14:37102918-37103574 chr14:37410306-37411555 13.27335709 Bre80 2
chr14:37102918-37103574 chr14:37411556-37415457 15.68364106 Bre80 3
chr14:37103575-37105234 chr14:37411556-37415457 8.505303815 Bre80 3
chr14:37105235-37105679 chr14:37411556-37415457 10.32979778 Bre80 3
chr14:37105680-37108800 chr14:37411556-37415457 18.79406505 Bre80 3
chr14:37105680-37108800 chr14:37410306-37411555 11.34660607 Bre80 3
chr14:37108801-37109481 chr14:37411556-37415457 15.53925115 Bre80 3
chr14:37108801-37109481 chr14:37410306-37411555 10.03523617 Bre80 2
chr14:37109482-37111541 chr14:37411556-37415457 18.55305695 Bre80 3
chr14:37109482-37111541 chr14:37410306-37411555 13.28771238 Bre80 3
chr14:37109482-37111541 chr14:37619513-37619824 7.142850237 Bre80 2
chr14:37111542-37112010 chr14:37411556-37415457 21.29002254 Bre80 3
chr14:37111542-37112010 chr14:37410306-37411555 15.68364106 Bre80 3
chr14:37111542-37112010 chr14:37619513-37619824 7.886832943 Bre80 2
chr14:37111542-37112010 chr14:37619825-37620862 10.35602932 Bre80 2
chr14:37112011-37112991 chr14:37411556-37415457 11.35413974 Bre80 3
chr14:37112011-37112991 chr14:37410306-37411555 10.32979778 Bre80 3
chr14:37112992-37115437 chr14:37411556-37415457 29.21928095 Bre80 3
chr14:37112992-37115437 chr14:37410306-37411555 21.11599314 Bre80 3
chr14:37112992-37115437 chr14:37619825-37620862 15.84410573 Bre80 3
chr14:37112992-37115437 chr14:37619513-37619824 11.57401656 Bre80 2
chr14:37115438-37117621 chr14:37612482-37619512 9.073587574 Bre80 3
chr14:37115438-37117621 chr14:37402941-37410305 7.3207744 Bre80 3
chr14:37115438-37117621 chr14:37619513-37619824 14.57401656 Bre80 3
chr14:37115438-37117621 chr14:37410306-37411555 28.26508464 Bre80 3
chr14:37115438-37117621 chr14:37411556-37415457 41.98343137 Bre80 3
chr14:37115438-37117621 chr14:37619825-37620862 16.23112885 Bre80 3
chr14:37117622-37125741 chr14:37411556-37415457 29.51884123 Bre80 3
chr14:37117622-37125741 chr14:37410306-37411555 25.57542476 Bre80 3
chr14:37117622-37125741 chr14:37612482-37619512 12.90920076 Bre80 3
chr14:37117622-37125741 chr14:37619513-37619824 9.05198532 Bre80 3
chr14:37117622-37125741 chr14:37402941-37410305 10.90090143 Bre80 3
chr14:37117622-37125741 chr14:37619825-37620862 12.40800661 Bre80 3
chr14:37125742-37128055 chr14:37410306-37411555 16.79406505 Bre80 3
chr14:37125742-37128055 chr14:37411556-37415457 22.32749725 Bre80 3
chr14:37128056-37134240 chr14:37411556-37415457 19.55305695 Bre80 3
chr14:37128056-37134240 chr14:37410306-37411555 13.34660607 Bre80 3
chr14:37134241-37137370 chr14:37411556-37415457 10.32423826 Bre80 3
chr14:68383303-68386673 chr14:69288645-69296090 8.404580364 Bre80 3
chr14:68395428-68400705 chr14:69276282-69280293 9.783091987 Bre80 2
chr14:68400706-68403283 chr14:69280294-69288644 8.523238829 Bre80 4
chr14:68400706-68403283 chr14:69288645-69296090 7.879679913 Bre80 3
chr14:68404886-68407116 chr14:69275833-69276281 7.703050472 Bre80 2
chr14:68407117-68408626 chr14:69255090-69257981 8.065448776 Bre80 6
chr14:68407117-68408626 chr14:69276282-69280293 12.07981953 Bre80 4
chr14:68407117-68408626 chr14:69275833-69276281 9.935801418 Bre80 3
chr14:68407117-68408626 chr14:69280294-69288644 11.73189622 Bre80 4
chr14:68407117-68408626 chr14:69288645-69296090 6.972653413 Bre80 3
chr14:68407117-68408626 chr14:69272186-69275832 7.153696849 Bre80 3
chr14:68408627-68409281 chr14:69255090-69257981 10.4680442 Bre80 6
chr14:68408627-68409281 chr14:69280294-69288644 10.79201722 Bre80 4
chr14:68408627-68409281 chr14:69257982-69263908 9.911977841 Bre80 4
chr14:68408627-68409281 chr14:69276282-69280293 10.76415042 Bre80 4
chr14:68409282-68412116 chr14:69275833-69276281 10.66244189 Bre80 5
chr14:68409282-68412116 chr14:69257982-69263908 11.60964047 Bre80 6
chr14:68409282-68412116 chr14:69296091-69298258 9.011215714 Bre80 2
chr14:68409282-68412116 chr14:69255090-69257981 9.983201338 Bre80 6
chr14:68409282-68412116 chr14:69276282-69280293 15.68364106 Bre80 5
chr14:68409282-68412116 chr14:69280294-69288644 14.88717445 Bre80 6
chr14:68409282-68412116 chr14:69288645-69296090 10.59394667 Bre80 4
chr14:68409282-68412116 chr14:69169911-69172052 11.11458495 Bre80 2
chr14:68412117-68413539 chr14:69288645-69296090 8.668299369 Bre80 3
chr14:68412117-68413539 chr14:69257982-69263908 6.791697506 Bre80 5
chr14:68412117-68413539 chr14:69276282-69280293 8.77675046 Bre80 4
chr14:68420132-68424942 chr14:69275833-69276281 7.794897807 Bre80 2
chr14:68420132-68424942 chr14:69276282-69280293 8.103432085 Bre80 4
chr14:68709636-68717131 chr14:69288645-69296090 9.786910326 Bre80 2
chr14:68709636-68717131 chr14:69272186-69275832 7.61896919 Bre80 4
chr14:68709636-68717131 chr14:69257982-69263908 9.854752972 Bre80 5
chr14:68709636-68717131 chr14:69275833-69276281 14.88717445 Bre80 4
chr14:68709636-68717131 chr14:69276282-69280293 13.80228555 Bre80 5
chr14:68709636-68717131 chr14:69280294-69288644 13.62778782 Bre80 4
chr14:68709636-68717131 chr14:69255090-69257981 10.69794889 Bre80 6
chr14:68709636-68717131 chr14:69169911-69172052 14.68364106 Bre80 2
chr14:68717132-68718188 chr14:69255090-69257981 9.769177241 Bre80 6
chr14:68717132-68718188 chr14:69275833-69276281 10.87357685 Bre80 4
chr14:68717132-68718188 chr14:69280294-69288644 8.645010808 Bre80 4
chr14:68717132-68718188 chr14:69276282-69280293 10.00083123 Bre80 4
chr14:68717132-68718188 chr14:69257982-69263908 9.990520963 Bre80 4
chr14:68718189-68723170 chr14:69255090-69257981 10.58062939 Bre80 5
chr14:68718189-68723170 chr14:69257982-69263908 7.344963309 Bre80 4
chr16:53797995-53807565 chr16:54969770-54972270 8.32562613 Bre80 4
chr16:53797995-53807565 chr16:54965466-54969769 9.958588783 Bre80 5
chr16:53797995-53807565 chr16:54955077-54958052 7.443728536 Bre80 3
chr16:53797995-53807565 chr16:54980969-54981536 9.438713949 Bre80 2
chr16:53807566-53808944 chr16:54965466-54969769 7.115785025 Bre80 4
chr16:53808945-53809471 chr16:54965466-54969769 9.896769607 Bre80 3
chr16:53808945-53809471 chr16:54961772-54965465 7.254069136 Bre80 4
chr16:53809472-53810437 chr16:54965466-54969769 7.962182048 Bre80 5
chr16:53811348-53814937 chr16:54965466-54969769 8.493296513 Bre80 4
chr17:52972470-52978755 chr17:49426572-49427213 7.136746596 Bre80 2
chr17:52972470-52978755 chr17:49612122-49613416 12.02467797 Bre80 2
chr17:52972470-52978755 chr17:49613417-49615693 22.40549976 Bre80 2
chr17:52978756-52979606 chr17:49834159-49837359 9.150208856 Bre80 2
chr17:52978756-52979606 chr17:49419939-49424595 21.11599314 Bre80 2
chr17:52978756-52979606 chr17:49424596-49426571 10.58284042 Bre80 2
chr17:52978756-52979606 chr17:49612122-49613416 23.42161942 Bre80 2
chr17:52978756-52979606 chr17:49613417-49615693 22.99046226 Bre80 2
chr17:52983926-52986288 chr17:49613417-49615693 12.01270533 Bre80 2
chr17:52993976-53002481 chr17:49612122-49613416 8.650218054 Bre80 2
chr17:52993976-53002481 chr17:49613417-49615693 16.23112885 Bre80 3
chr17:53035361-53046275 chr17:49612122-49613416 8.490699402 Bre80 2
chr17:53063213-53064335 chr17:53434035-53435685 7.660105541 Bre80 2
chr17:53066432-53071208 chr17:53434035-53435685 8.459385453 Bre80 3
chr17:53071209-53071630 chr17:53432434-53434034 9.025429573 Bre80 3
chr17:53071209-53071630 chr17:53434035-53435685 9.837490884 Bre80 3
chr17:53071631-53075668 chr17:53432434-53434034 7.639822288 Bre80 3
chr17:53071631-53075668 chr17:53434035-53435685 10.27157268 Bre80 3
chr18:24585776-24589657 chr18:25184710-25185351 7.48681248 Bre80 2
chr18:24594559-24598679 chr18:25184710-25185351 10.00231016 Bre80 2
chr18:24598680-24604298 chr18:25184710-25185351 6.857427107 Bre80 2
chr19:17292509-17348067 chr19:17359492-17366967 8.356975042 Bre80 2
chr19:17292509-17348067 chr19:17353692-17359491 12.98905406 Bre80 3
chr19:18507514-18525494 chr19:18417618-18439547 16.02467797 Bre80 3
chr19:18507514-18525494 chr19:18439548-18445025 7.030701761 Bre80 2
chr19:18525495-18551020 chr19:17416133-17417573 12.80228555 Bre80 2
chr19:18525495-18551020 chr19:18321201-18329867 7.072422074 Bre80 2
chr19:18525495-18551020 chr19:18439548-18445025 11.58284042 Bre80 3
chr19:18525495-18551020 chr19:18417618-18439547 16.47213695 Bre80 4
chr22:28989127-28992529 chr22:28444916-28448189 10.98320134 Bre80 2
chr22:40832989-40833337 chr22:41042083-41042910 13.16338424 Bre80 5
chr22:40832989-40833337 chr22:41042911-41048751 9.490699402 Bre80 2
chr22:40832989-40833337 chr22:41040170-41042082 13.47213695 Bre80 4
chr22:40833338-40842574 chr22:41036195-41040169 6.836171547 Bre80 2
chr22:40833338-40842574 chr22:41042083-41042910 7.362424993 Bre80 5
chr22:40921120-40922727 chr22:41040170-41042082 6.888883197 Bre80 2
chr22:40921120-40922727 chr22:41042083-41042910 8.539787963 Bre80 3
chr2:172963113-172966043 chr2:172557593-172564773 7.218826642 GM0 2
chr2:172963113-172966043 chr2:172445057-172452793 6.960384297 GM0 2
chr2:172963113-172966043 chr2:172543827-172548319 7.134920528 GM0 2
chr2:172966044-172973100 chr2:172540029-172543826 7.741435247 GM0 5
chr2:172966044-172973100 chr2:172458639-172459867 6.839967897 GM0 3
chr2:172966044-172973100 chr2:172543827-172548319 7.768233377 GM0 5
chr2:172966044-172973100 chr2:172557593-172564773 7.176055033 GM0 2
chr2:172966044-172973100 chr2:172567845-172568091 6.864470384 GM0 2
chr2:172966044-172973100 chr2:171823970-171828940 8.373626283 GM0 2
chr2:172966044-172973100 chr2:171819901-171823969 7.094137739 GM0 2
chr2:172966044-172973100 chr2:172576412-172579348 7.026369623 GM0 4
chr2:218375366-218376342 chr2:217570354-217573630 7.300618942 GM0 3
chr2:218375366-218376342 chr2:217552337-217560726 8.730057225 GM0 6
chr2:218375366-218376342 chr2:217560727-217563272 7.762583128 GM0 6
chr2:218375366-218376342 chr2:218027482-218030973 8.683641056 GM0 3
chr2:218375366-218376342 chr2:217563273-217565782 8.367895609 GM0 6
chr2:218376343-218385699 chr2:217552337-217560726 9.258259494 GM0 6
chr2:218376343-218385699 chr2:217563273-217565782 7.778966825 GM0 6
chr2:218376343-218385699 chr2:217560727-217563272 8.123006539 GM0 6
chr3:4738811-4744871 chr3:8674075-8679661 7.955362479 GM0 2
chr3:4738811-4744871 chr3:8679662-8683220 6.829921119 GM0 2
chr3:4738811-4744871 chr3:5086339-5095364 11.92594402 GM0 3
chr3:4738811-4744871 chr3:5095365-5098932 8.348485802 GM0 3
chr3:4744872-4745244 chr3:5086339-5095364 7.747623098 GM0 3
chr3:4744872-4745244 chr3:5095365-5098932 9.213035693 GM0 3
chr3:4745245-4752213 chr3:8674075-8679661 7.382265201 GM0 3
chr3:4745245-4752213 chr3:5095365-5098932 15.34660607 GM0 5
chr3:4745245-4752213 chr3:5027009-5028985 9.14366601 GM0 5
chr3:4745245-4752213 chr3:5014614-5017537 6.801641636 GM0 3
chr3:4745245-4752213 chr3:5098933-5113690 10.83353649 GM0 4
chr3:4745245-4752213 chr3:5026310-5027008 7.085686535 GM0 5
chr3:4745245-4752213 chr3:5086339-5095364 15.28771238 GM0 4
chr3:4752214-4753009 chr3:5086339-5095364 12.96578428 GM0 5
chr3:4752214-4753009 chr3:5098933-5113690 12.71240005 GM0 6
chr3:4752214-4753009 chr3:5025725-5026309 8.521117218 GM0 5
chr3:4752214-4753009 chr3:5026310-5027008 9.852083785 GM0 4
chr3:4752214-4753009 chr3:5027009-5028985 7.868510606 GM0 6
chr3:4752214-4753009 chr3:5014614-5017537 10.64616635 GM0 4
chr3:4752214-4753009 chr3:5044212-5059881 7.335378813 GM0 3
chr3:4752214-4753009 chr3:5095365-5098932 16.47213695 GM0 5
chr3:4753010-4755908 chr3:5027009-5028985 17.18740747 GM0 6
chr3:4753010-4755908 chr3:5017538-5018075 10.06428983 GM0 5
chr3:4753010-4755908 chr3:5044212-5059881 14.53925115 GM0 5
chr3:4753010-4755908 chr3:5018076-5018511 11.94288388 GM0 5
chr3:4753010-4755908 chr3:5086339-5095364 19.34660607 GM0 6
chr3:4753010-4755908 chr3:5081928-5086338 12.61868561 GM0 5
chr3:4753010-4755908 chr3:5043355-5044211 9.469066297 GM0 4
chr3:4753010-4755908 chr3:5018512-5025724 15.17668107 GM0 5
chr3:4753010-4755908 chr3:5081462-5081927 9.443728536 GM0 2
chr3:4753010-4755908 chr3:5014614-5017537 17.08357166 GM0 4
chr3:4753010-4755908 chr3:5026310-5027008 15.17668107 GM0 6
chr3:4753010-4755908 chr3:5071948-5081461 10.05505162 GM0 2
chr3:4753010-4755908 chr3:5059882-5071947 12.53925115 GM0 3
chr3:4753010-4755908 chr3:5028986-5031964 14.09867856 GM0 6
chr3:4753010-4755908 chr3:5113691-5116929 6.981377219 GM0 2
chr3:4753010-4755908 chr3:5036490-5043354 8.608513809 GM0 2
chr3:4753010-4755908 chr3:5034117-5036288 6.785318123 GM0 3
chr3:4753010-4755908 chr3:5095365-5098932 30.68322805 GM0 6
chr3:4753010-4755908 chr3:5025725-5026309 14.43971547 GM0 5
chr3:4753010-4755908 chr3:5031965-5034116 7.568802825 GM0 2
chr3:4753010-4755908 chr3:5098933-5113690 24.99046226 GM0 6
chr3:4753010-4755908 chr3:4948199-4950352 7.393622209 GM0 3
chr3:4755909-4761168 chr3:5028986-5031964 8.819780834 GM0 4
chr3:4755909-4761168 chr3:5014614-5017537 12.65544416 GM0 4
chr3:4755909-4761168 chr3:5098933-5113690 14.40800661 GM0 3
chr3:4755909-4761168 chr3:5018512-5025724 12.37697972 GM0 5
chr3:4755909-4761168 chr3:5081928-5086338 7.242444164 GM0 2
chr3:4755909-4761168 chr3:5086339-5095364 14.43971547 GM0 5
chr3:4755909-4761168 chr3:5025725-5026309 8.587827651 GM0 5
chr3:4755909-4761168 chr3:5027009-5028985 13.95428865 GM0 6
chr3:4755909-4761168 chr3:5059882-5071947 7.759453637 GM0 2
chr3:4755909-4761168 chr3:5095365-5098932 22.76806984 GM0 5
chr3:4755909-4761168 chr3:5026310-5027008 10.35036799 GM0 6
chr3:4755909-4761168 chr3:5044212-5059881 7.948218642 GM0 4
chr3:4761169-4763161 chr3:4818545-4822434 7.060625963 GM0 2
chr3:4761169-4763161 chr3:5018076-5018511 8.913368391 GM0 5
chr3:4761169-4763161 chr3:5025725-5026309 7.958947707 GM0 6
chr3:4761169-4763161 chr3:5018512-5025724 11.06738242 GM0 5
chr3:4761169-4763161 chr3:5043355-5044211 13.01270533 GM0 3
chr3:4761169-4763161 chr3:5014614-5017537 12.66478203 GM0 5
chr3:4761169-4763161 chr3:5098933-5113690 20.48796192 GM0 3
chr3:4761169-4763161 chr3:4948199-4950352 9.180861583 GM0 3
chr3:4761169-4763161 chr3:5027009-5028985 14.37697972 GM0 6
chr3:4761169-4763161 chr3:5017538-5018075 7.551107504 GM0 5
chr3:4761169-4763161 chr3:5028986-5031964 9.563062108 GM0 6
chr3:4761169-4763161 chr3:5026310-5027008 12.76164357 GM0 6
chr3:4761169-4763161 chr3:5011226-5014613 6.831563345 GM0 3
chr3:4761169-4763161 chr3:5044212-5059881 11.78691033 GM0 3
chr3:4761169-4763161 chr3:5086339-5095364 16.82723191 GM0 5
chr3:4761169-4763161 chr3:5095365-5098932 25.3737909 GM0 4
chr3:4763162-4768116 chr3:5027009-5028985 15.28771238 GM0 6
chr3:4763162-4768116 chr3:5059882-5071947 6.685718798 GM0 3
chr3:4763162-4768116 chr3:4948199-4950352 11.08607852 GM0 3
chr3:4763162-4768116 chr3:4818545-4822434 11.55652914 GM0 2
chr3:4763162-4768116 chr3:5036490-5043354 7.363374915 GM0 2
chr3:4763162-4768116 chr3:5025725-5026309 15.12421365 GM0 6
chr3:4763162-4768116 chr3:5014614-5017537 14.53925115 GM0 4
chr3:4763162-4768116 chr3:5081928-5086338 12.62778782 GM0 2
chr3:4763162-4768116 chr3:5026310-5027008 15.84410573 GM0 6
chr3:4763162-4768116 chr3:5017538-5018075 11.10184583 GM0 5
chr3:4763162-4768116 chr3:5044212-5059881 8.92594402 GM0 5
chr3:4763162-4768116 chr3:5018076-5018511 7.673886089 GM0 5
chr3:4763162-4768116 chr3:5028986-5031964 11.57401656 GM0 6
chr3:4763162-4768116 chr3:5034117-5036288 9.567433914 GM0 3
chr3:4763162-4768116 chr3:5018512-5025724 15.28771238 GM0 5
chr3:4763162-4768116 chr3:5095365-5098932 21.32749725 GM0 4
chr3:4763162-4768116 chr3:5098933-5113690 15.23112885 GM0 3
chr3:4763162-4768116 chr3:5081462-5081927 7.23786383 GM0 2
chr3:4763162-4768116 chr3:5086339-5095364 17.27621674 GM0 4
chr3:4768117-4771709 chr3:5027009-5028985 8.514243452 GM0 4
chr3:4768117-4771709 chr3:5025725-5026309 10.07981953 GM0 3
chr3:4768117-4771709 chr3:5014614-5017537 9.559791925 GM0 4
chr3:4768117-4771709 chr3:5018512-5025724 7.555171818 GM0 3
chr3:4768117-4771709 chr3:5026310-5027008 9.294943949 GM0 3
chr3:4771710-4775402 chr3:5014614-5017537 7.969034006 GM0 3
chr3:4780737-4787580 chr3:8773633-8780364 7.958229949 GM0 3
chr3:4780737-4787580 chr3:8692203-8694225 7.410213507 GM0 2
chr4:106064152-106068261 chr4:105891309-105894736 7.532023603 GM0 2
chr4:106064152-106068261 chr4:106394504-106396537 28.04935595 GM0 3
chr4:106064152-106068261 chr4:106396538-106400839 15.34660607 GM0 3
chr4:106064152-106068261 chr4:106390711-106393315 28.31239035 GM0 3
chr4:106064152-106068261 chr4:106393316-106394503 28.89735285 GM0 3
chr4:106064152-106068261 chr4:106390224-106390710 12.20364811 GM0 3
chr4:106064152-106068261 chr4:106369647-106377358 10.98028385 GM0 2
chr4:106064152-106068261 chr4:106378568-106382876 13.33165573 GM0 2
chr4:106064152-106068261 chr4:104932931-104934266 8.050837134 GM0 2
chr4:106064152-106068261 chr4:106382877-106390223 16.77776323 GM0 4
chr4:106064152-106068261 chr4:106360036-106362230 8.543551284 GM0 2
chr4:106068262-106077817 chr4:106394504-106396537 17.76164357 GM0 3
chr4:106068262-106077817 chr4:106369647-106377358 7.868510606 GM0 2
chr4:106068262-106077817 chr4:106378568-106382876 7.872224108 GM0 2
chr4:106068262-106077817 chr4:106382877-106390223 9.671825306 GM0 3
chr4:106068262-106077817 chr4:106393316-106394503 19.00556915 GM0 2
chr4:106068262-106077817 chr4:106390711-106393315 17.66853416 GM0 3
chr4:106382877-106390223 chr4:104932931-104934266 9.303123029 GM0 2
chr4:106390711-106393315 chr4:104929123-104932930 6.926645891 GM0 2
chr4:106393316-106394503 chr4:104932931-104934266 19.16603382 GM0 2
chr5:56133340-56133580 chr5:55563961-55567802 7.248354614 GM0 5
chr5:56133581-56137712 chr5:55563961-55567802 6.313527262 GM0 4
chr6:152011389-152018518 chr6:152588995-152590075 9.842780331 GM0 2
chr8:76320841-76328636 chr8:77912285-77914219 12.19010158 GM0 3
chr8:76320841-76328636 chr8:78154903-78156367 7.077284549 GM0 2
chr8:76320841-76328636 chr8:77909222-77912284 7.035425409 GM0 2
chr8:76330758-76338371 chr8:79145688-79148459 8.317779105 GM0 2
chr8:76414769-76418853 chr8:79305287-79311147 9.140405681 GM0 2
chr8:76519222-76522832 chr8:79143493-79145687 7.037129715 GM0 2
chr8:76565289-76566453 chr8:79148460-79151749 8.180442986 GM0 2
chr8:76569723-76572121 chr8:79137037-79142586 10.53925115 GM0 2
chr8:76572122-76575558 chr8:79148460-79151749 6.763366563 GM0 3
chr8:76594882-76597062 chr8:79148460-79151749 10.38082178 GM0 3
chr8:76597063-76599956 chr8:79143493-79145687 10.21389215 GM0 3
chr8:76597063-76599956 chr8:79132513-79137036 9.24331826 GM0 2
chr8:76625074-76630134 chr8:79148460-79151749 7.054667978 GM0 2
chr8:76630135-76633610 chr8:79151750-79153159 6.977554062 GM0 2
chr8:76636786-76641902 chr8:78509142-78509850 8.114185141 GM0 2
chr8:76636786-76641902 chr8:78303002-78305268 7.030890411 GM0 2
chr8:76641903-76644002 chr8:78303002-78305268 6.946972099 GM0 2
chr8:128314311-128319325 chr8:130562997-130566850 31.73385412 GM0 2
chr8:128314311-128319325 chr8:130525026-130529704 6.839637383 GM0 2
chr8:128314311-128319325 chr8:130705197-130706956 6.906429007 GM0 2
chr8:128314311-128319325 chr8:130576487-130576973 7.629215243 GM0 2
chr8:128314311-128319325 chr8:130548286-130549444 11.22420944 GM0 2
chr8:128314311-128319325 chr8:130549445-130551891 6.824188006 GM0 2
chr8:128314311-128319325 chr8:130584305-130587477 6.836171547 GM0 2
chr8:128314311-128319325 chr8:130578838-130584304 6.82141155 GM0 2
chr8:128314311-128319325 chr8:130709412-130716867 8.653700023 GM0 2
chr8:128314311-128319325 chr8:130558006-130562996 34.1907118 GM0 2
chr8:128314311-128319325 chr8:130691074-130700484 10.88172002 GM0 2
chr8:128314311-128319325 chr8:130568983-130576486 11.28051688 GM0 2
chr8:128314311-128319325 chr8:130605123-130608603 13.04892552 GM0 2
chr8:128314311-128319325 chr8:130566851-130568982 14.93156857 GM0 2
chr8:128314311-128319325 chr8:130554560-130558005 16.34660607 GM0 2
chr8:128314311-128319325 chr8:130551892-130553127 7.624652456 GM0 2
chr8:128314311-128319325 chr8:130547079-130548285 7.605982024 GM0 2
chr8:128314311-128319325 chr8:130364394-130373563 7.914760282 GM0 2
chr8:128319326-128325587 chr8:130547079-130548285 7.714216664 GM0 2
chr8:128319326-128325587 chr8:130548286-130549444 10.11939126 GM0 2
chr8:128319326-128325587 chr8:130568983-130576486 7.723639124 GM0 2
chr8:128319326-128325587 chr8:130562997-130566850 17.72993471 GM0 2
chr8:128333497-128339169 chr8:130566851-130568982 10.30039151 GM0 2
chr8:128333497-128339169 chr8:130562997-130566850 10.24857399 GM0 2
chr8:128333497-128339169 chr8:130558006-130562996 10.19516664 GM0 2
chr8:128333497-128339169 chr8:130547079-130548285 7.644433383 GM0 2
chr8:128333497-128339169 chr8:130548286-130549444 17.16603382 GM0 2
chr8:128333497-128339169 chr8:130568983-130576486 8.593389319 GM0 2
chr8:128333497-128339169 chr8:130549445-130551891 7.6627342 GM0 2
chr8:128339170-128342396 chr8:130562997-130566850 8.146524855 GM0 2
chr8:128339170-128342396 chr8:130558006-130562996 9.023175949 GM0 2
chr8:128358579-128362559 chr8:130547079-130548285 9.664782029 GM0 2
chr8:128362560-128366580 chr8:130562997-130566850 10.06428983 GM0 2
chr8:128362560-128366580 chr8:130558006-130562996 10.02618156 GM0 2
chr8:128366581-128369077 chr8:130558006-130562996 9.92594402 GM0 2
chr8:128366581-128369077 chr8:130562997-130566850 6.77532745 GM0 2
chr8:129196191-129199755 chr8:130548286-130549444 8.74174401 GM0 3
chr9:22008508-22008593 chr9:21813451-21814400 14.17668107 GM0 2
chr9:22008594-22011170 chr9:21813451-21814400 7.869522432 GM0 2
chr9:22038104-22038383 chr9:21811773-21813450 11.80228555 GM0 2
chr9:22038104-22038383 chr9:21813451-21814400 8.69316383 GM0 2
chr10:21781245-21789893 chr10:23372162-23374473 7.290194145 GM0 2
chr10:21781245-21789893 chr10:23271475-23274330 8.120193876 GM0 2
chr10:21781245-21789893 chr10:23296325-23297931 14.31685873 GM0 2
chr10:21813815-21818073 chr10:22241368-22243675 11.63236055 GM0 2
chr10:21818074-21828109 chr10:22604011-22605863 7.858431186 GM0 2
chr10:21818074-21828109 chr10:22241368-22243675 10.40996813 GM0 2
chr10:22277484-22283176 chr10:23365499-23369881 7.899867367 GM0 2
chr10:22277484-22283176 chr10:23372162-23374473 7.302667417 GM0 2
chr10:22277484-22283176 chr10:23277012-23280039 20.82053726 GM0 6
chr10:22277484-22283176 chr10:23271475-23274330 16.23112885 GM0 4
chr10:22277484-22283176 chr10:22723069-22729710 6.716794124 GM0 3
chr10:22277484-22283176 chr10:23358315-23365356 17.76164357 GM0 2
chr10:22277484-22283176 chr10:23274447-23277011 16.12421365 GM0 6
chr10:22277484-22283176 chr10:23347804-23358314 13.60964047 GM0 2
chr10:22306755-22309813 chr10:22723069-22729710 10.24506804 GM0 2
chr10:22613689-22616955 chr10:22723069-22729710 7.085490583 GM0 2
chr11:65480279-65491397 chr11:65596910-65600556 11.37314786 GM0 4
chr11:65480279-65491397 chr11:65657866-65663289 7.691075345 GM0 3
chr11:65480279-65491397 chr11:65736506-65754245 8.914064168 GM0 5
chr11:65480279-65491397 chr11:65533743-65538089 7.24069756 GM0 4
chr11:65480279-65491397 chr11:65646744-65657865 7.62550688 GM0 4
chr11:65480279-65491397 chr11:65600557-65607749 11.5095038 GM0 5
chr11:65480279-65491397 chr11:65725868-65736505 7.367895609 GM0 5
chr11:65480279-65491397 chr11:65577504-65580061 10.16338424 GM0 5
chr11:65480279-65491397 chr11:65528787-65532027 8.72577532 GM0 2
chr11:65480279-65491397 chr11:65566872-65577503 10.07981953 GM0 5
chr11:65480279-65491397 chr11:65590364-65596909 10.52005758 GM0 4
chr11:65480279-65491397 chr11:65560510-65566871 7.507402281 GM0 4
chr11:65480279-65491397 chr11:65616145-65627750 11.09551821 GM0 5
chr11:65480279-65491397 chr11:65538090-65541319 7.360052919 GM0 4
chr11:65480279-65491397 chr11:65627751-65646743 9.568528939 GM0 5
chr11:65491398-65494347 chr11:65577504-65580061 9.450778368 GM0 5
chr11:65491398-65494347 chr11:65725868-65736505 11.11138961 GM0 5
chr11:65491398-65494347 chr11:65669066-65692121 7.173970214 GM0 3
chr11:65491398-65494347 chr11:65736506-65754245 9.438713949 GM0 5
chr11:65491398-65494347 chr11:65646744-65657865 8.998615677 GM0 2
chr11:65491398-65494347 chr11:65566872-65577503 11.12421365 GM0 5
chr11:65491398-65494347 chr11:65590364-65596909 10.05966333 GM0 5
chr11:65491398-65494347 chr11:65538090-65541319 9.991989355 GM0 3
chr11:65491398-65494347 chr11:65533743-65538089 9.537105875 GM0 3
chr11:65491398-65494347 chr11:65528787-65532027 7.220977351 GM0 3
chr11:65491398-65494347 chr11:65600557-65607749 10.90090143 GM0 5
chr11:65491398-65494347 chr11:65560510-65566871 10.11138961 GM0 4
chr11:65491398-65494347 chr11:65627751-65646743 10.17001734 GM0 5
chr11:65491398-65494347 chr11:65616145-65627750 10.85475297 GM0 5
chr11:65491398-65494347 chr11:65542525-65560509 10.20024954 GM0 4
chr11:65491398-65494347 chr11:65657866-65663289 7.187365418 GM0 4
chr11:65491398-65494347 chr11:65596910-65600556 10.51371605 GM0 5
chr11:65494348-65504437 chr11:65646744-65657865 7.289291191 GM0 2
chr11:65494348-65504437 chr11:65577504-65580061 8.070093894 GM0 5
chr11:65494348-65504437 chr11:65616145-65627750 9.035993287 GM0 5
chr11:65494348-65504437 chr11:65596910-65600556 9.799711609 GM0 5
chr11:65494348-65504437 chr11:65600557-65607749 10.04739805 GM0 5
chr11:65494348-65504437 chr11:65566872-65577503 11.45583514 GM0 4
chr11:65494348-65504437 chr11:65725868-65736505 8.345197874 GM0 3
chr11:65494348-65504437 chr11:65627751-65646743 7.45786282 GM0 5
chr11:65494348-65504437 chr11:65538090-65541319 7.424021666 GM0 3
chr11:65494348-65504437 chr11:65560510-65566871 7.175429271 GM0 4
chr11:65494348-65504437 chr11:65528787-65532027 7.280741195 GM0 4
chr11:65494348-65504437 chr11:65542525-65560509 7.473418321 GM0 3
chr11:65494348-65504437 chr11:65590364-65596909 7.642990832 GM0 5
chr11:65494348-65504437 chr11:65736506-65754245 8.699747391 GM0 5
chr11:65494348-65504437 chr11:65533743-65538089 7.564426875 GM0 3
chr11:65528787-65532027 chr11:65600557-65607749 7.624083121 GM0 5
chr11:65528787-65532027 chr11:65725868-65736505 7.024677974 GM0 2
chr11:65528787-65532027 chr11:65590364-65596909 7.315709076 GM0 4
chr11:65528787-65532027 chr11:65577504-65580061 6.778966825 GM0 4
chr11:65528787-65532027 chr11:65616145-65627750 6.88597953 GM0 4
chr11:65528787-65532027 chr11:65596910-65600556 6.787866492 GM0 3
chr11:65533743-65538089 chr11:65600557-65607749 7.456341792 GM0 3
chr11:65533743-65538089 chr11:65590364-65596909 7.704554376 GM0 3
chr11:65533743-65538089 chr11:65596910-65600556 6.780076286 GM0 3
chr11:65538090-65541319 chr11:65590364-65596909 9.235470398 GM0 2
chr11:65538090-65541319 chr11:65600557-65607749 7.264013462 GM0 4
chr11:65538090-65541319 chr11:65596910-65600556 6.915979289 GM0 3
chr11:65542525-65560509 chr11:65590364-65596909 6.773116665 GM0 2
chr11:65542525-65560509 chr11:65600557-65607749 7.456088443 GM0 4
chr11:65560510-65566871 chr11:65600557-65607749 7.334447141 GM0 4
chr11:65566872-65577503 chr11:65616145-65627750 8.079429241 GM0 2
chr11:65566872-65577503 chr11:65736506-65754245 7.466002165 GM0 3
chr11:65577504-65580061 chr11:65736506-65754245 6.906602085 GM0 2
chr11:65590364-65596909 chr11:65736506-65754245 7.01643612 GM0 4
chr11:65590364-65596909 chr11:65725868-65736505 7.073004706 GM0 2
chr11:65590364-65596909 chr11:65600557-65607749 7.202585199 GM0 3
chr11:65590364-65596909 chr11:65616145-65627750 7.021675486 GM0 3
chr11:65596910-65600556 chr11:65616145-65627750 7.039405259 GM0 2
chr11:65600557-65607749 chr11:65627751-65646743 7.073198969 GM0 5
chr11:65600557-65607749 chr11:65646744-65657865 7.43546379 GM0 2
chr11:65600557-65607749 chr11:65725868-65736505 7.946794109 GM0 5
chr11:65600557-65607749 chr11:65616145-65627750 9.446745675 GM0 5
chr11:65600557-65607749 chr11:65736506-65754245 8.665367657 GM0 5
chr11:65616145-65627750 chr11:65657866-65663289 7.10780329 GM0 3
chr11:65616145-65627750 chr11:65646744-65657865 10.61189645 GM0 3
chr11:65616145-65627750 chr11:65736506-65754245 9.362662415 GM0 5
chr11:65616145-65627750 chr11:65725868-65736505 9.451788305 GM0 5
chr11:65627751-65646743 chr11:65669066-65692121 6.790100014 GM0 3
chr11:65627751-65646743 chr11:65725868-65736505 9.819129063 GM0 5
chr11:65627751-65646743 chr11:65736506-65754245 11.16669698 GM0 5
chr11:65646744-65657865 chr11:65704518-65705449 7.317779105 GM0 2
chr11:65646744-65657865 chr11:65725868-65736505 11.10820133 GM0 5
chr11:65646744-65657865 chr11:65712308-65719776 7.192842947 GM0 3
chr11:65646744-65657865 chr11:65736506-65754245 14.68364106 GM0 4
chr11:65646744-65657865 chr11:65664081-65668293 8.070869537 GM0 2
chr11:65646744-65657865 chr11:65705450-65712307 7.343322417 GM0 4
chr11:65646744-65657865 chr11:65669066-65692121 7.652828743 GM0 2
chr11:65657866-65663289 chr11:65669066-65692121 6.780393432 GM0 3
chr11:65657866-65663289 chr11:65725868-65736505 10.07670019 GM0 5
chr11:65657866-65663289 chr11:65736506-65754245 10.59617821 GM0 5
chr11:65657866-65663289 chr11:65712308-65719776 7.073587574 GM0 4
chr11:65663290-65664080 chr11:65736506-65754245 7.070287766 GM0 5
chr11:65664081-65668293 chr11:65725868-65736505 8.209187934 GM0 5
chr11:65664081-65668293 chr11:65736506-65754245 7.931920833 GM0 4
chr11:65668294-65669065 chr11:65725868-65736505 7.664782029 GM0 4
chr11:65704518-65705449 chr11:65736506-65754245 8.231128851 GM0 2
chr11:69413937-69434305 chr11:68886943-68891662 8.494336668 GM0 4
chr11:69442832-69449030 chr11:68886943-68891662 11.40800661 GM0 5
chr11:69442832-69449030 chr11:68856787-68858830 9.235470398 GM0 3
chr11:69442832-69449030 chr11:68873432-68882444 9.294038018 GM0 3
chr11:69449031-69463779 chr11:69060151-69065192 10.95715398 GM0 5
chr11:69449031-69463779 chr11:68856787-68858830 13.90920076 GM0 5
chr11:69449031-69463779 chr11:68671756-68674912 6.933330747 GM0 2
chr11:69449031-69463779 chr11:68843286-68856786 7.063710705 GM0 5
chr11:69449031-69463779 chr11:68816140-68819693 11.48035746 GM0 2
chr11:69449031-69463779 chr11:69075254-69079808 9.361712961 GM0 3
chr11:69449031-69463779 chr11:69065355-69075253 11.39240976 GM0 5
chr11:69449031-69463779 chr11:68808330-68816139 7.150823772 GM0 2
chr11:69449031-69463779 chr11:68861120-68873431 10.74174401 GM0 5
chr11:69449031-69463779 chr11:68886943-68891662 21.66853416 GM0 6
chr11:69449031-69463779 chr11:68903869-68910597 7.104622919 GM0 5
chr11:69449031-69463779 chr11:68823496-68843285 8.882400697 GM0 2
chr11:69449031-69463779 chr11:68886551-68886942 9.241570598 GM0 6
chr11:69449031-69463779 chr11:68873432-68882444 16.23112885 GM0 6
chr11:69449031-69463779 chr11:69025303-69034392 6.708019316 GM0 3
chr11:69449031-69463779 chr11:68858831-68861119 7.185474186 GM0 4
chr11:69449031-69463779 chr11:68891663-68903868 13.64616635 GM0 5
chr11:69463780-69466159 chr11:68903869-68910597 9.196012545 GM0 3
chr11:69463780-69466159 chr11:68816140-68819693 13.52217763 GM0 2
chr11:69463780-69466159 chr11:68891663-68903868 8.790738799 GM0 4
chr11:69463780-69466159 chr11:68886943-68891662 8.887857706 GM0 6
chr11:69463780-69466159 chr11:69065355-69075253 9.14366601 GM0 5
chr11:69463780-69466159 chr11:68873432-68882444 11.32054377 GM0 6
chr11:69463780-69466159 chr11:69060151-69065192 9.305859726 GM0 5
chr11:69463780-69466159 chr11:68856787-68858830 11.45989335 GM0 5
chr11:69463780-69466159 chr11:68823496-68843285 7.195801022 GM0 2
chr11:69466160-69473753 chr11:68886943-68891662 10.08451122 GM0 5
chr11:69473934-69477443 chr11:68856787-68858830 6.864806637 GM0 5
chr11:69473934-69477443 chr11:68886943-68891662 7.741435247 GM0 6
chr11:69483825-69486382 chr11:68886943-68891662 8.806155099 GM0 6
chr11:69486383-69491666 chr11:68886943-68891662 8.541399613 GM0 6
chr11:69486383-69491666 chr11:68856787-68858830 8.760391772 GM0 5
chr11:69486383-69491666 chr11:68819694-68823495 6.673002535 GM0 2
chr12:14383334-14391227 chr12:14817539-14819283 9.29766516 GM0 4
chr12:14383334-14391227 chr12:14816057-14817538 9.528556546 GM0 4
chr12:14383334-14391227 chr12:14767794-14769088 8.295397128 GM0 2
chr12:14383334-14391227 chr12:14770392-14772632 7.758828552 GM0 2
chr12:14391283-14404581 chr12:14765973-14767793 9.40996813 GM0 2
chr12:14391283-14404581 chr12:14764294-14765972 7.308372934 GM0 2
chr12:14391283-14404581 chr12:14817539-14819283 9.648480216 GM0 4
chr12:14391283-14404581 chr12:14767794-14769088 9.736811715 GM0 2
chr12:14391283-14404581 chr12:14770392-14772632 8.246819949 GM0 2
chr12:14391283-14404581 chr12:14816057-14817538 8.451283248 GM0 4
chr13:33158436-33162869 chr13:34110551-34117379 22.25349666 GM0 4
chr13:33158436-33162869 chr13:34297470-34297968 8.441219064 GM0 2
chr13:33158436-33162869 chr13:34117380-34118722 21.53103064 GM0 4
chr13:33158436-33162869 chr13:34118723-34122547 10.96290178 GM0 2
chr13:33158436-33162869 chr13:34297969-34300684 14.7221152 GM0 3
chr13:33162870-33163392 chr13:34110551-34117379 8.479842301 GM0 3
chr14:68348423-68350204 chr14:69257982-69263908 7.136746596 GM0 3
chr14:68348423-68350204 chr14:69280294-69288644 7.139998657 GM0 3
chr14:68383303-68386673 chr14:69288645-69296090 7.141831168 GM0 3
chr14:68383303-68386673 chr14:69276282-69280293 8.139998657 GM0 2
chr14:68383303-68386673 chr14:69280294-69288644 10.83090623 GM0 2
chr14:68395428-68400705 chr14:69280294-69288644 11.96002502 GM0 2
chr14:68395428-68400705 chr14:69255090-69257981 6.725469955 GM0 3
chr14:68400706-68403283 chr14:69255090-69257981 7.823044113 GM0 4
chr14:68400706-68403283 chr14:69280294-69288644 7.432470128 GM0 4
chr14:68400706-68403283 chr14:69288645-69296090 11.87628613 GM0 3
chr14:68400706-68403283 chr14:69257982-69263908 12.33165573 GM0 2
chr14:68403284-68404885 chr14:69280294-69288644 7.492516889 GM0 2
chr14:68404886-68407116 chr14:69280294-69288644 13.31685873 GM0 2
chr14:68404886-68407116 chr14:69276282-69280293 9.162557248 GM0 2
chr14:68404886-68407116 chr14:69257982-69263908 11.78691033 GM0 3
chr14:68407117-68408626 chr14:69255090-69257981 12.75165948 GM0 6
chr14:68407117-68408626 chr14:69276282-69280293 12.64616635 GM0 4
chr14:68407117-68408626 chr14:69257982-69263908 9.902281342 GM0 5
chr14:68407117-68408626 chr14:69280294-69288644 12.28051688 GM0 4
chr14:68408627-68409281 chr14:69255090-69257981 8.503208397 GM0 6
chr14:68408627-68409281 chr14:69280294-69288644 13.27335709 GM0 4
chr14:68408627-68409281 chr14:69276282-69280293 9.537105875 GM0 4
chr14:68409282-68412116 chr14:69275833-69276281 7.632933163 GM0 5
chr14:68409282-68412116 chr14:69280294-69288644 18.86117924 GM0 6
chr14:68409282-68412116 chr14:69255090-69257981 18.29930035 GM0 6
chr14:68409282-68412116 chr14:69288645-69296090 13.11138961 GM0 4
chr14:68409282-68412116 chr14:69276282-69280293 10.227665 GM0 5
chr14:68409282-68412116 chr14:69249843-69255089 9.211324311 GM0 4
chr14:68409282-68412116 chr14:69257982-69263908 14.76164357 GM0 6
chr14:68412117-68413539 chr14:69255090-69257981 12.07981953 GM0 5
chr14:68412117-68413539 chr14:69280294-69288644 16.34660607 GM0 2
chr14:68412117-68413539 chr14:69288645-69296090 7.685124852 GM0 3
chr14:68412117-68413539 chr14:69276282-69280293 10.26801047 GM0 4
chr14:68412117-68413539 chr14:69257982-69263908 9.819129063 GM0 5
chr14:68415752-68420131 chr14:69280294-69288644 9.914760282 GM0 2
chr14:68420132-68424942 chr14:69255090-69257981 8.519528055 GM0 2
chr14:68420132-68424942 chr14:69280294-69288644 10.23634028 GM0 2
chr14:68420132-68424942 chr14:69257982-69263908 11.38467411 GM0 2
chr14:68420132-68424942 chr14:69288645-69296090 11.76666164 GM0 2
chr14:68420132-68424942 chr14:69276282-69280293 8.212179748 GM0 4
chr14:68441272-68446393 chr14:69280294-69288644 6.906602085 GM0 2
chr14:68677741-68680247 chr14:69255090-69257981 7.475214154 GM0 2
chr14:68708752-68709635 chr14:69255090-69257981 6.919293224 GM0 2
chr14:68708752-68709635 chr14:69257982-69263908 10.227665 GM0 2
chr14:68709636-68717131 chr14:69275833-69276281 9.238953068 GM0 4
chr14:68709636-68717131 chr14:69272186-69275832 8.055819218 GM0 4
chr14:68709636-68717131 chr14:69288645-69296090 12.49694034 GM0 2
chr14:68709636-68717131 chr14:69249843-69255089 10.8178264 GM0 3
chr14:68709636-68717131 chr14:69280294-69288644 15.60964047 GM0 4
chr14:68709636-68717131 chr14:69257982-69263908 21.82053726 GM0 5
chr14:68709636-68717131 chr14:69255090-69257981 21.40549976 GM0 6
chr14:68709636-68717131 chr14:69276282-69280293 12.89814557 GM0 5
chr14:68717132-68718188 chr14:69275833-69276281 8.981741859 GM0 4
chr14:68717132-68718188 chr14:69276282-69280293 13.02467797 GM0 4
chr14:68717132-68718188 chr14:69249843-69255089 8.047779766 GM0 3
chr14:68717132-68718188 chr14:69272186-69275832 7.885467724 GM0 3
chr14:68717132-68718188 chr14:69257982-69263908 21.36597139 GM0 4
chr14:68717132-68718188 chr14:69280294-69288644 19.44614174 GM0 4
chr14:68717132-68718188 chr14:69255090-69257981 19.25349666 GM0 6
chr14:68718189-68723170 chr14:69255090-69257981 16.23112885 GM0 5
chr14:68718189-68723170 chr14:69257982-69263908 16.34660607 GM0 4
chr14:68718189-68723170 chr14:69280294-69288644 14.7221152 GM0 2
chr14:68723171-68726966 chr14:69255090-69257981 8.826969816 GM0 3
chr14:68723171-68726966 chr14:69257982-69263908 10.16669698 GM0 2
chr14:68727484-68730032 chr14:69255090-69257981 13.06120385 GM0 2
chr14:68730033-68731477 chr14:69255090-69257981 10.78946151 GM0 2
chr14:68734584-68736658 chr14:69255090-69257981 16.34660607 GM0 2
chr14:68745969-68753462 chr14:69255090-69257981 13.04892552 GM0 2
chr14:68759226-68764889 chr14:69257982-69263908 6.973922354 GM0 2
chr14:68772887-68774422 chr14:69255090-69257981 9.844105728 GM0 2
chr17:52993976-53002481 chr17:49613417-49615693 7.528023891 GM0 3
chr19:17292509-17348067 chr19:17353692-17359491 8.208334268 GM0 3
chr19:17292509-17348067 chr19:17359492-17366967 7.097492616 GM0 2
chr19:18507514-18525494 chr19:18417618-18439547 14.68364106 GM0 3
chr19:18525495-18551020 chr19:18415808-18417617 6.746848163 GM0 2
chr19:18525495-18551020 chr19:18417618-18439547 15.53925115 GM0 4
chr22:40832989-40833337 chr22:41040170-41042082 7.13837171 GM0 4
chr22:40832989-40833337 chr22:41042083-41042910 7.849752291 GM0 5
chr22:40833338-40842574 chr22:41042083-41042910 7.74174401 GM0 5
chr22:40915909-40920788 chr22:41040170-41042082 6.690926284 GM0 2
chr22:40915909-40920788 chr22:41042083-41042910 7.621239811 GM0 2
chr22:40921120-40922727 chr22:41040170-41042082 7.493296513 GM0 2
chr22:40921120-40922727 chr22:41042083-41042910 6.891450119 GM0 3
chr1:10427146-10436607 chr1:10489474-10494028 10.19347631 MDA 2
chr1:10427146-10436607 chr1:10476632-10489099 9.711190242 MDA 2
chr1:10436608-10445369 chr1:10489474-10494028 9.88172002 MDA 2
chr1:10436608-10445369 chr1:10476632-10489099 9.100261326 MDA 2
chr1:10489100-10489444 chr1:10554097-10557882 9.445739261 MDA 2
chr1:10489474-10494028 chr1:10550233-10552130 9.799711609 MDA 2
chr1:10489474-10494028 chr1:10531217-10535627 7.025053724 MDA 2
chr1:10489474-10494028 chr1:10552131-10554096 9.360764132 MDA 3
chr1:10489474-10494028 chr1:10554097-10557882 9.883081695 MDA 3
chr2:172966044-172973100 chr2:172540029-172543826 8.358394785 MDA 5
chr2:172966044-172973100 chr2:172543827-172548319 6.902626526 MDA 5
chr2:172966044-172973100 chr2:172664112-172667431 8.301301444 MDA 5
chr2:172973101-172980572 chr2:172445057-172452793 7.180861583 MDA 2
chr2:217891188-217900372 chr2:218376343-218385699 7.904008087 MDA 2
chr2:217900373-217907078 chr2:218376343-218385699 7.292906403 MDA 3
chr2:217912886-217925467 chr2:218376343-218385699 7.608795393 MDA 4
chr2:218375366-218376342 chr2:217552337-217560726 8.677130421 MDA 6
chr2:218375366-218376342 chr2:217560727-217563272 12.22420944 MDA 6
chr2:218375366-218376342 chr2:217563273-217565782 7.234818333 MDA 6
chr2:218376343-218385699 chr2:217552337-217560726 19.93156857 MDA 6
chr2:218376343-218385699 chr2:217546853-217552336 17.49860916 MDA 5
chr2:218376343-218385699 chr2:217891188-217900372 6.668886427 MDA 2
chr2:218376343-218385699 chr2:217595207-217600590 7.376739928 MDA 2
chr2:218376343-218385699 chr2:218027482-218030973 14.07358757 MDA 3
chr2:218376343-218385699 chr2:217900373-217907078 6.421298898 MDA 3
chr2:218376343-218385699 chr2:217560727-217563272 17.76164357 MDA 6
chr2:218376343-218385699 chr2:217563273-217565782 18.93156857 MDA 6
chr2:218376343-218385699 chr2:217912886-217925467 7.330958717 MDA 4
chr3:4738811-4744871 chr3:8773633-8780364 7.968311213 MDA 3
chr3:4738811-4744871 chr3:8153012-8163438 7.950001287 MDA 3
chr3:4738811-4744871 chr3:8478965-8485746 10.57842174 MDA 2
chr3:4738811-4744871 chr3:8517141-8524159 8.280068349 MDA 2
chr3:4738811-4744871 chr3:8780365-8784664 7.963261775 MDA 2
chr3:4744872-4745244 chr3:5018076-5018511 8.249451804 MDA 4
chr3:4744872-4745244 chr3:5081928-5086338 8.493296513 MDA 2
chr3:4744872-4745244 chr3:8679662-8683220 7.567160288 MDA 2
chr3:4744872-4745244 chr3:5086339-5095364 8.657190416 MDA 3
chr3:4745245-4752213 chr3:5086339-5095364 9.775485493 MDA 4
chr3:4745245-4752213 chr3:5081928-5086338 8.572368084 MDA 3
chr3:4745245-4752213 chr3:5026310-5027008 6.75274813 MDA 5
chr3:4745245-4752213 chr3:5095365-5098932 8.428239713 MDA 5
chr3:4745245-4752213 chr3:5025725-5026309 11.10184583 MDA 3
chr3:4745245-4752213 chr3:8679662-8683220 7.106609829 MDA 2
chr3:4745245-4752213 chr3:8674075-8679661 7.075143041 MDA 3
chr3:4745245-4752213 chr3:8662815-8666431 9.370280624 MDA 3
chr3:4745245-4752213 chr3:5027009-5028985 8.031834027 MDA 5
chr3:4745245-4752213 chr3:5098933-5113690 8.231562418 MDA 4
chr3:4745245-4752213 chr3:5018076-5018511 7.285009859 MDA 4
chr3:4752214-4753009 chr3:8478965-8485746 8.250330158 MDA 2
chr3:4752214-4753009 chr3:5018076-5018511 10.18673473 MDA 4
chr3:4752214-4753009 chr3:5027009-5028985 8.21517778 MDA 6
chr3:4752214-4753009 chr3:5044212-5059881 12.63694782 MDA 3
chr3:4752214-4753009 chr3:5059882-5071947 10.47829794 MDA 2
chr3:4752214-4753009 chr3:5018512-5025724 9.514771042 MDA 4
chr3:4752214-4753009 chr3:5098933-5113690 6.998615677 MDA 6
chr3:4752214-4753009 chr3:5025725-5026309 9.645010808 MDA 5
chr3:4753010-4755908 chr3:8517141-8524159 7.007312768 MDA 2
chr3:4753010-4755908 chr3:8138346-8153011 8.406537224 MDA 2
chr3:4753010-4755908 chr3:5095365-5098932 13.86547938 MDA 6
chr3:4753010-4755908 chr3:5018512-5025724 19.00556915 MDA 5
chr3:4753010-4755908 chr3:8511180-8515497 7.936154717 MDA 2
chr3:4753010-4755908 chr3:8502866-8510211 7.957512547 MDA 2
chr3:4753010-4755908 chr3:8769588-8771748 7.553273713 MDA 2
chr3:4753010-4755908 chr3:8565989-8573494 8.868847802 MDA 2
chr3:4753010-4755908 chr3:5027009-5028985 12.39240976 MDA 6
chr3:4753010-4755908 chr3:5018076-5018511 16.98671012 MDA 5
chr3:4753010-4755908 chr3:5081928-5086338 8.120996935 MDA 5
chr3:4753010-4755908 chr3:5086339-5095364 13.82304411 MDA 6
chr3:4753010-4755908 chr3:8478965-8485746 8.874930854 MDA 3
chr3:4753010-4755908 chr3:8662551-8662814 6.89385004 MDA 3
chr3:4753010-4755908 chr3:8551246-8554236 7.054859788 MDA 2
chr3:4753010-4755908 chr3:8497656-8502865 7.962541867 MDA 2
chr3:4753010-4755908 chr3:5028986-5031964 8.026933948 MDA 6
chr3:4753010-4755908 chr3:5059882-5071947 16.79406505 MDA 3
chr3:4753010-4755908 chr3:5098933-5113690 7.096900012 MDA 6
chr3:4753010-4755908 chr3:5026310-5027008 11.13390704 MDA 6
chr3:4753010-4755908 chr3:5017538-5018075 12.59171857 MDA 5
chr3:4753010-4755908 chr3:8668735-8673216 7.819129063 MDA 3
chr3:4753010-4755908 chr3:5025725-5026309 18.12421365 MDA 5
chr3:4753010-4755908 chr3:8532144-8540946 9.810035052 MDA 4
chr3:4753010-4755908 chr3:8474244-8478964 8.886491517 MDA 2
chr3:4753010-4755908 chr3:8524160-8525958 7.965063117 MDA 2
chr3:4753010-4755908 chr3:8458991-8467939 13.43971547 MDA 2
chr3:4753010-4755908 chr3:5044212-5059881 18.29930035 MDA 5
chr3:4755909-4761168 chr3:8517141-8524159 7.03845668 MDA 3
chr3:4755909-4761168 chr3:5018512-5025724 13.95428865 MDA 5
chr3:4755909-4761168 chr3:5044212-5059881 13.42377393 MDA 4
chr3:4755909-4761168 chr3:5025725-5026309 12.42377393 MDA 5
chr3:4755909-4761168 chr3:5027009-5028985 9.6266469 MDA 6
chr3:4755909-4761168 chr3:5086339-5095364 9.023926766 MDA 5
chr3:4755909-4761168 chr3:8692203-8694225 8.477783514 MDA 2
chr3:4755909-4761168 chr3:9441648-9442218 8.88172002 MDA 2
chr3:4755909-4761168 chr3:5026310-5027008 8.125421766 MDA 6
chr3:4755909-4761168 chr3:8458991-8467939 7.212607657 MDA 2
chr3:4755909-4761168 chr3:5059882-5071947 11.2415706 MDA 2
chr3:4755909-4761168 chr3:8690276-8692202 8.489661865 MDA 2
chr3:4755909-4761168 chr3:5018076-5018511 10.15020886 MDA 4
chr3:4761169-4763161 chr3:5018512-5025724 18.25349666 MDA 5
chr3:4761169-4763161 chr3:5017538-5018075 14.15020886 MDA 5
chr3:4761169-4763161 chr3:5027009-5028985 12.19685895 MDA 6
chr3:4761169-4763161 chr3:5018076-5018511 16.65358382 MDA 5
chr3:4761169-4763161 chr3:5025725-5026309 17.25349666 MDA 6
chr3:4761169-4763161 chr3:5044212-5059881 19.25349666 MDA 3
chr3:4761169-4763161 chr3:5028986-5031964 10.8178264 MDA 6
chr3:4761169-4763161 chr3:8773633-8780364 6.809225867 MDA 2
chr3:4761169-4763161 chr3:5014614-5017537 7.975918662 MDA 5
chr3:4761169-4763161 chr3:5026310-5027008 9.365514531 MDA 6
chr3:4763162-4768116 chr3:8674075-8679661 7.418334456 MDA 2
chr3:4763162-4768116 chr3:5018512-5025724 18.86117924 MDA 5
chr3:4763162-4768116 chr3:5026310-5027008 10.75414903 MDA 6
chr3:4763162-4768116 chr3:5034117-5036288 6.898834041 MDA 3
chr3:4763162-4768116 chr3:5028986-5031964 7.675949819 MDA 6
chr3:4763162-4768116 chr3:5017538-5018075 11.05505162 MDA 5
chr3:4763162-4768116 chr3:8478965-8485746 7.551648752 MDA 2
chr3:4763162-4768116 chr3:5059882-5071947 14.09867856 MDA 3
chr3:4763162-4768116 chr3:5025725-5026309 14.25914323 MDA 6
chr3:4763162-4768116 chr3:5018076-5018511 18.20910254 MDA 5
chr3:4763162-4768116 chr3:5027009-5028985 11.08294563 MDA 6
chr3:4763162-4768116 chr3:5044212-5059881 15.76164357 MDA 5
chr3:4768117-4771709 chr3:5018076-5018511 8.192209862 MDA 4
chr3:4768117-4771709 chr3:8679662-8683220 9.620955788 MDA 2
chr3:4768117-4771709 chr3:8532144-8540946 7.205137513 MDA 2
chr3:4768117-4771709 chr3:5018512-5025724 9.375062515 MDA 3
chr3:4771710-4775402 chr3:8478965-8485746 11.88172002 MDA 2
chr3:4771710-4775402 chr3:5018512-5025724 7.203222855 MDA 2
chr3:4780737-4787580 chr3:5027009-5028985 6.759766281 MDA 5
chr3:4780737-4787580 chr3:5018076-5018511 8.220762136 MDA 4
chr3:4780737-4787580 chr3:8668419-8668734 7.665074813 MDA 2
chr3:4780737-4787580 chr3:5044212-5059881 10.87900052 MDA 2
chr3:4780737-4787580 chr3:8532144-8540946 13.88717445 MDA 3
chr3:4780737-4787580 chr3:8668735-8673216 8.812627497 MDA 2
chr3:4780737-4787580 chr3:5025725-5026309 11.98905406 MDA 3
chr3:4780737-4787580 chr3:8773633-8780364 7.20428624 MDA 3
chr3:4780737-4787580 chr3:8478965-8485746 14.07358757 MDA 3
chr4:106064152-106068261 chr4:106382877-106390223 6.748553568 MDA 4
chr5:56124642-56133339 chr5:55612445-55624806 8.869522432 MDA 2
chr5:56133340-56133580 chr5:55563961-55567802 8.619252823 MDA 5
chr5:56133340-56133580 chr5:55641022-55643249 8.12824465 MDA 3
chr5:56133340-56133580 chr5:55643250-55648061 9.109794587 MDA 2
chr5:56133340-56133580 chr5:55612445-55624806 7.249012828 MDA 2
chr5:56133581-56137712 chr5:55612445-55624806 6.951786139 MDA 2
chr8:29485699-29493389 chr8:29196086-29197982 8.045109874 MDA 2
chr8:29485699-29493389 chr8:29197983-29201518 8.876964251 MDA 2
chr8:29493390-29498862 chr8:29196086-29197982 8.134717774 MDA 2
chr8:29493390-29498862 chr8:29197983-29201518 11.92594402 MDA 2
chr8:29498863-29505835 chr8:29197983-29201518 10.84410573 MDA 2
chr8:29498863-29505835 chr8:29196086-29197982 8.828280761 MDA 2
chr8:29509201-29518352 chr8:29197983-29201518 8.806155099 MDA 2
chr8:29522178-29523309 chr8:29197983-29201518 11.0458722 MDA 2
chr8:29522178-29523309 chr8:29196086-29197982 7.370041945 MDA 2
chr8:128314311-128319325 chr8:130636614-130639023 7.575666931 MDA 2
chr8:128325588-128333496 chr8:130548286-130549444 7.106411015 MDA 2
chr8:128342869-128358578 chr8:130709412-130716867 6.927699337 MDA 2
chr8:128395643-128398237 chr8:130548286-130549444 7.416854515 MDA 3
chr8:128395643-128398237 chr8:130547079-130548285 7.236775414 MDA 4
chr8:129118030-129121298 chr8:130706957-130709411 10.62550688 MDA 2
chr8:129118030-129121298 chr8:130548286-130549444 29.89735285 MDA 2
chr8:129118030-129121298 chr8:130547079-130548285 23.99046226 MDA 2
chr8:129121299-129122606 chr8:130547079-130548285 29.21928095 MDA 2
chr8:129121299-129122606 chr8:130548286-130549444 34.65368377 MDA 2
chr8:129122607-129123769 chr8:130547079-130548285 7.524035238 MDA 2
chr8:129125651-129133554 chr8:130548286-130549444 12.54786428 MDA 3
chr8:129125651-129133554 chr8:130547079-130548285 14.47213695 MDA 3
chr8:129133555-129146302 chr8:130547079-130548285 13.84410573 MDA 3
chr8:129146303-129147841 chr8:130547079-130548285 10.8204329 MDA 4
chr8:129146303-129147841 chr8:130548286-130549444 12.76164357 MDA 3
chr8:129147842-129149440 chr8:130547079-130548285 7.83452407 MDA 4
chr8:129155785-129157342 chr8:130547079-130548285 7.719984416 MDA 4
chr8:129155785-129157342 chr8:130548286-130549444 7.730976432 MDA 4
chr8:129157343-129158030 chr8:130547079-130548285 7.597854143 MDA 4
chr8:129157343-129158030 chr8:130548286-130549444 7.610204137 MDA 4
chr8:129173180-129174108 chr8:130547079-130548285 7.932273182 MDA 2
chr8:129174847-129177281 chr8:130547079-130548285 10.86279029 MDA 3
chr8:129174847-129177281 chr8:130548286-130549444 10.85475297 MDA 3
chr8:129177282-129184561 chr8:130547079-130548285 20.16603382 MDA 4
chr8:129177282-129184561 chr8:130709412-130716867 16.47213695 MDA 2
chr8:129177282-129184561 chr8:130548286-130549444 25.25349666 MDA 3
chr8:129184562-129185874 chr8:130548286-130549444 19.16603382 MDA 3
chr8:129184562-129185874 chr8:130547079-130548285 11.58284042 MDA 2
chr8:129185875-129194257 chr8:130547079-130548285 19.44614174 MDA 3
chr8:129185875-129194257 chr8:130548286-130549444 22.87498504 MDA 2
chr8:129196191-129199755 chr8:130548286-130549444 20.08357166 MDA 3
chr8:129196191-129199755 chr8:130547079-130548285 20.50933557 MDA 3
chr8:129199756-129200590 chr8:130547079-130548285 8.257376301 MDA 2
chr8:129199756-129200590 chr8:130548286-130549444 6.785159 MDA 2
chr8:129200591-129213698 chr8:130709412-130716867 11.12743755 MDA 2
chr8:129200591-129213698 chr8:130548286-130549444 23.89735285 MDA 4
chr8:129200591-129213698 chr8:130547079-130548285 25.99046226 MDA 4
chr8:129200591-129213698 chr8:130705197-130706956 7.84609611 MDA 2
chr8:129213699-129215844 chr8:130548286-130549444 18.25349666 MDA 3
chr8:129213699-129215844 chr8:130547079-130548285 16.62414004 MDA 3
chr8:129218723-129220126 chr8:130547079-130548285 6.752903718 MDA 2
chr8:129220127-129222593 chr8:130547079-130548285 8.668886427 MDA 3
chr8:129220127-129222593 chr8:130548286-130549444 9.343791053 MDA 3
chr8:129222594-129223807 chr8:130547079-130548285 12.36932615 MDA 3
chr8:129222594-129223807 chr8:130548286-130549444 12.01867923 MDA 2
chr8:129223808-129225891 chr8:130547079-130548285 9.711190242 MDA 3
chr8:129223808-129225891 chr8:130548286-130549444 11.60964047 MDA 2
chr8:129225892-129228808 chr8:130548286-130549444 7.206841568 MDA 3
chr8:129225892-129228808 chr8:130547079-130548285 8.734966443 MDA 3
chr8:129228809-129236517 chr8:130548286-130549444 10.87628613 MDA 3
chr8:129228809-129236517 chr8:130547079-130548285 12.55652914 MDA 3
chr8:129241713-129243523 chr8:130548286-130549444 8.806155099 MDA 2
chr8:129241713-129243523 chr8:130547079-130548285 8.043967145 MDA 3
chr8:129243524-129246954 chr8:130547079-130548285 6.825005629 MDA 2
chr8:129248358-129252106 chr8:130547079-130548285 7.570995788 MDA 2
chr8:129248358-129252106 chr8:130548286-130549444 12.57401656 MDA 2
chr8:129263166-129267010 chr8:130548286-130549444 7.796500624 MDA 3
chr8:129267025-129273486 chr8:130548286-130549444 8.872900319 MDA 2
chr8:129267025-129273486 chr8:130547079-130548285 8.876286134 MDA 2
chr9:110275212-110280502 chr9:111033955-111035778 7.653409538 MDA 3
chr9:110275212-110280502 chr9:111020204-111033954 7.432968641 MDA 2
chr9:110275212-110280502 chr9:111046449-111056677 7.837160936 MDA 2
chr9:110293036-110300016 chr9:111033955-111035778 9.273357087 MDA 3
chr9:110300017-110311253 chr9:111033955-111035778 9.600651691 MDA 3
chr9:110300017-110311253 chr9:111020204-111033954 7.380581355 MDA 2
chr9:110300017-110311253 chr9:111576446-111578713 6.3856388 MDA 2
chr9:110311254-110312110 chr9:111033955-111035778 7.819129063 MDA 3
chr10:22271052-22276350 chr10:22723069-22729710 10.20024954 MDA 2
chr10:22277484-22283176 chr10:23277012-23280039 6.943594045 MDA 6
chr10:22277484-22283176 chr10:23296325-23297931 7.424765132 MDA 2
chr10:22277484-22283176 chr10:22723069-22729710 15.93156857 MDA 3
chr10:22277484-22283176 chr10:23274447-23277011 14.12421365 MDA 6
chr10:22277484-22283176 chr10:23271475-23274330 9.93297814 MDA 4
chr10:22283250-22290007 chr10:23277012-23280039 6.824515 MDA 2
chr10:22283250-22290007 chr10:22723069-22729710 30.98662019 MDA 2
chr10:22298916-22305837 chr10:23277012-23280039 8.981741859 MDA 2
chr10:22306755-22309813 chr10:22723069-22729710 10.86279029 MDA 2
chr10:22613689-22616955 chr10:22723069-22729710 9.219901596 MDA 2
chr10:80826155-80829926 chr10:79807299-79808894 19.93156857 MDA 4
chr10:80826155-80829926 chr10:80952259-80954644 7.788504289 MDA 2
chr10:80826155-80829926 chr10:79603593-79605056 8.862790291 MDA 2
chr10:80826155-80829926 chr10:79805880-79807298 29.89735285 MDA 4
chr10:80826155-80829926 chr10:79808895-79813012 12.33165573 MDA 2
chr10:80829927-80832393 chr10:79805880-79807298 30.56392912 MDA 4
chr10:80829927-80832393 chr10:79807299-79808894 30.35138448 MDA 4
chr10:80832394-80833840 chr10:79805880-79807298 19.79406505 MDA 3
chr10:80832394-80833840 chr10:79807299-79808894 19.94606814 MDA 2
chr10:80835839-80837928 chr10:79807299-79808894 8.802929756 MDA 2
chr10:80837929-80851267 chr10:79805880-79807298 13.52217763 MDA 2
chr11:1879293-1891520 chr11:2169843-2172797 13.95428865 MDA 2
chr11:1891521-1891693 chr11:1703678-1719886 9.40604776 MDA 2
chr11:1891521-1891693 chr11:2169843-2172797 19.79406505 MDA 2
chr11:1891694-1918486 chr11:2172798-2173106 13.57401656 MDA 2
chr11:1891694-1918486 chr11:1924738-1956481 8.085686535 MDA 2
chr11:1891694-1918486 chr11:2169843-2172797 19.00556915 MDA 2
chr11:1891694-1918486 chr11:1959541-2001733 7.456088443 MDA 2
chr11:1918487-1918722 chr11:1959541-2001733 8.901591223 MDA 2
chr11:1921354-1923754 chr11:1959541-2001733 9.201098432 MDA 2
chr11:1921354-1923754 chr11:1956482-1959540 7.751970438 MDA 2
chr11:1924738-1956481 chr11:1959541-2001733 27.13181811 MDA 2
chr11:1924738-1956481 chr11:2169843-2172797 13.70274988 MDA 2
chr11:1956482-1959540 chr11:1647384-1652792 12.89814557 MDA 2
chr11:1956482-1959540 chr11:2169843-2172797 15.47213695 MDA 2
chr11:1956482-1959540 chr11:2172798-2173106 8.320082626 MDA 2
chr11:1956482-1959540 chr11:1658863-1659371 7.73742733 MDA 2
chr11:1959541-2001733 chr11:2169843-2172797 10.29857337 MDA 2
chr11:1959541-2001733 chr11:1647384-1652792 10.32608905 MDA 3
chr11:65455828-65473855 chr11:65616145-65627750 15.28771238 MDA 2
chr11:65455828-65473855 chr11:65646744-65657865 9.707566895 MDA 2
chr11:65455828-65473855 chr11:65600557-65607749 14.68364106 MDA 3
chr11:65455828-65473855 chr11:65754246-65755747 11.50111602 MDA 2
chr11:65455828-65473855 chr11:65755748-65759406 15.07358757 MDA 2
chr11:65455828-65473855 chr11:65596910-65600556 12.83353649 MDA 3
chr11:65455828-65473855 chr11:65725868-65736505 15.07358757 MDA 3
chr11:65455828-65473855 chr11:65736506-65754245 13.36171296 MDA 3
chr11:65455828-65473855 chr11:65590364-65596909 13.76164357 MDA 2
chr11:65455828-65473855 chr11:65627751-65646743 13.43971547 MDA 3
chr11:65473856-65480278 chr11:65590364-65596909 14.68364106 MDA 4
chr11:65473856-65480278 chr11:65528787-65532027 10.45786282 MDA 3
chr11:65473856-65480278 chr11:65616145-65627750 25.43792124 MDA 4
chr11:65473856-65480278 chr11:65663290-65664080 8.963621864 MDA 2
chr11:65473856-65480278 chr11:65725868-65736505 20.74253474 MDA 4
chr11:65473856-65480278 chr11:65657866-65663289 21.11599314 MDA 3
chr11:65473856-65480278 chr11:65533743-65538089 16.87845723 MDA 4
chr11:65473856-65480278 chr11:65736506-65754245 20.02083591 MDA 4
chr11:65473856-65480278 chr11:65719878-65725867 13.97737226 MDA 3
chr11:65473856-65480278 chr11:65646744-65657865 16.82723191 MDA 3
chr11:65473856-65480278 chr11:65566872-65577503 17.63878682 MDA 4
chr11:65473856-65480278 chr11:65755748-65759406 19.00556915 MDA 3
chr11:65473856-65480278 chr11:65491398-65494347 9.331655727 MDA 3
chr11:65473856-65480278 chr11:65704518-65705449 10.33911153 MDA 3
chr11:65473856-65480278 chr11:65538090-65541319 15.84410573 MDA 4
chr11:65473856-65480278 chr11:65494348-65504437 9.798426357 MDA 3
chr11:65473856-65480278 chr11:65754246-65755747 16.77776323 MDA 3
chr11:65473856-65480278 chr11:65600557-65607749 19.93156857 MDA 4
chr11:65473856-65480278 chr11:65627751-65646743 20.93156857 MDA 4
chr11:65473856-65480278 chr11:65560510-65566871 18.25349666 MDA 4
chr11:65473856-65480278 chr11:65532219-65533742 8.664782029 MDA 2
chr11:65473856-65480278 chr11:65542525-65560509 15.68364106 MDA 4
chr11:65473856-65480278 chr11:65664081-65668293 10.30039151 MDA 3
chr11:65473856-65480278 chr11:65596910-65600556 15.60964047 MDA 4
chr11:65473856-65480278 chr11:65577504-65580061 18.29930035 MDA 4
chr11:65473856-65480278 chr11:65692122-65694861 7.574566477 MDA 2
chr11:65473856-65480278 chr11:65712308-65719776 9.539251147 MDA 3
chr11:65473856-65480278 chr11:65615894-65616144 12.01867923 MDA 2
chr11:65473856-65480278 chr11:65541320-65542524 11.10184583 MDA 3
chr11:65473856-65480278 chr11:65705450-65712307 11.00379061 MDA 3
chr11:65480279-65491397 chr11:65600557-65607749 19.34660607 MDA 5
chr11:65480279-65491397 chr11:65577504-65580061 11.38082178 MDA 5
chr11:65480279-65491397 chr11:65541320-65542524 10.02317595 MDA 2
chr11:65480279-65491397 chr11:65705450-65712307 7.405803091 MDA 2
chr11:65480279-65491397 chr11:65538090-65541319 12.11138961 MDA 4
chr11:65480279-65491397 chr11:65528787-65532027 7.68898988 MDA 2
chr11:65480279-65491397 chr11:65755748-65759406 19.34660607 MDA 3
chr11:65480279-65491397 chr11:65736506-65754245 13.16338424 MDA 5
chr11:65480279-65491397 chr11:65596910-65600556 14.7221152 MDA 4
chr11:65480279-65491397 chr11:65719878-65725867 14.84410573 MDA 2
chr11:65480279-65491397 chr11:65627751-65646743 15.28771238 MDA 5
chr11:65480279-65491397 chr11:65566872-65577503 16.47213695 MDA 5
chr11:65480279-65491397 chr11:65542525-65560509 10.68601586 MDA 3
chr11:65480279-65491397 chr11:65646744-65657865 11.56524636 MDA 4
chr11:65480279-65491397 chr11:65725868-65736505 13.88717445 MDA 5
chr11:65480279-65491397 chr11:65560510-65566871 14.17668107 MDA 4
chr11:65480279-65491397 chr11:65704518-65705449 6.946260272 MDA 2
chr11:65480279-65491397 chr11:65657866-65663289 12.13066867 MDA 3
chr11:65480279-65491397 chr11:65754246-65755747 18.0440433 MDA 3
chr11:65480279-65491397 chr11:65533743-65538089 13.28771238 MDA 4
chr11:65480279-65491397 chr11:65616145-65627750 16.23112885 MDA 5
chr11:65480279-65491397 chr11:65532219-65533742 11.46396302 MDA 2
chr11:65480279-65491397 chr11:65590364-65596909 15.68364106 MDA 4
chr11:65480279-65491397 chr11:65615894-65616144 10.15020886 MDA 2
chr11:65491398-65494347 chr11:65538090-65541319 17.58107132 MDA 3
chr11:65491398-65494347 chr11:65754246-65755747 12.66478203 MDA 3
chr11:65491398-65494347 chr11:65532219-65533742 8.817175514 MDA 2
chr11:65491398-65494347 chr11:65542525-65560509 19.16603382 MDA 4
chr11:65491398-65494347 chr11:65646744-65657865 10.73927575 MDA 2
chr11:65491398-65494347 chr11:65533743-65538089 16.84410573 MDA 3
chr11:65491398-65494347 chr11:65692122-65694861 9.762896451 MDA 2
chr11:65491398-65494347 chr11:65664081-65668293 9.340046223 MDA 2
chr11:65491398-65494347 chr11:65725868-65736505 19.44614174 MDA 5
chr11:65491398-65494347 chr11:65566872-65577503 15.47213695 MDA 5
chr11:65491398-65494347 chr11:65755748-65759406 14.25914323 MDA 3
chr11:65491398-65494347 chr11:65627751-65646743 20.96071491 MDA 5
chr11:65491398-65494347 chr11:65657866-65663289 13.62778782 MDA 4
chr11:65491398-65494347 chr11:65560510-65566871 20.36597139 MDA 4
chr11:65491398-65494347 chr11:65712308-65719776 8.146933724 MDA 2
chr11:65491398-65494347 chr11:65669066-65692121 8.516883334 MDA 3
chr11:65491398-65494347 chr11:65541320-65542524 12.44775279 MDA 2
chr11:65491398-65494347 chr11:65616145-65627750 19.34660607 MDA 5
chr11:65491398-65494347 chr11:65577504-65580061 16.86117924 MDA 5
chr11:65491398-65494347 chr11:65590364-65596909 22.48796192 MDA 5
chr11:65491398-65494347 chr11:65596910-65600556 23.38955821 MDA 5
chr11:65491398-65494347 chr11:65736506-65754245 16.34660607 MDA 5
chr11:65491398-65494347 chr11:65528787-65532027 9.336311088 MDA 3
chr11:65491398-65494347 chr11:65600557-65607749 23.48796192 MDA 5
chr11:65494348-65504437 chr11:65669066-65692121 6.989787327 MDA 2
chr11:65494348-65504437 chr11:65725868-65736505 15.07358757 MDA 3
chr11:65494348-65504437 chr11:65754246-65755747 17.93156857 MDA 3
chr11:65494348-65504437 chr11:65646744-65657865 11.60964047 MDA 2
chr11:65494348-65504437 chr11:65616145-65627750 17.08357166 MDA 5
chr11:65494348-65504437 chr11:65600557-65607749 22.48796192 MDA 5
chr11:65494348-65504437 chr11:65719878-65725867 12.55652914 MDA 2
chr11:65494348-65504437 chr11:65596910-65600556 20.20038533 MDA 5
chr11:65494348-65504437 chr11:65692122-65694861 7.926294913 MDA 2
chr11:65494348-65504437 chr11:65615894-65616144 13.84410573 MDA 3
chr11:65494348-65504437 chr11:65566872-65577503 15.76164357 MDA 4
chr11:65494348-65504437 chr11:65560510-65566871 15.84410573 MDA 4
chr11:65494348-65504437 chr11:65590364-65596909 15.34660607 MDA 5
chr11:65494348-65504437 chr11:65736506-65754245 13.36171296 MDA 5
chr11:65494348-65504437 chr11:65533743-65538089 16.60964047 MDA 3
chr11:65494348-65504437 chr11:65755748-65759406 19.79406505 MDA 3
chr11:65494348-65504437 chr11:65528787-65532027 13.04892552 MDA 4
chr11:65494348-65504437 chr11:65542525-65560509 16.72993471 MDA 3
chr11:65494348-65504437 chr11:65627751-65646743 16.84410573 MDA 5
chr11:65494348-65504437 chr11:65538090-65541319 16.63878682 MDA 3
chr11:65494348-65504437 chr11:65577504-65580061 17.10374954 MDA 5
chr11:65494348-65504437 chr11:65712308-65719776 9.308601625 MDA 2
chr11:65528787-65532027 chr11:65755748-65759406 14.57401656 MDA 2
chr11:65528787-65532027 chr11:65600557-65607749 15.68364106 MDA 5
chr11:65528787-65532027 chr11:65616145-65627750 13.40800661 MDA 4
chr11:65528787-65532027 chr11:65596910-65600556 13.50530381 MDA 3
chr11:65528787-65532027 chr11:65627751-65646743 10.31318307 MDA 2
chr11:65528787-65532027 chr11:65577504-65580061 8.163384245 MDA 4
chr11:65528787-65532027 chr11:65590364-65596909 10.92313995 MDA 4
chr11:65528787-65532027 chr11:65725868-65736505 16.12421365 MDA 2
chr11:65532219-65533742 chr11:65600557-65607749 11.96578428 MDA 2
chr11:65532219-65533742 chr11:65596910-65600556 9.304034685 MDA 2
chr11:65533743-65538089 chr11:65755748-65759406 10.81522461 MDA 2
chr11:65533743-65538089 chr11:65577504-65580061 11.33165573 MDA 3
chr11:65533743-65538089 chr11:65596910-65600556 11.96578428 MDA 3
chr11:65533743-65538089 chr11:65725868-65736505 9.663611485 MDA 2
chr11:65533743-65538089 chr11:65566872-65577503 11.66947372 MDA 2
chr11:65533743-65538089 chr11:65627751-65646743 15.28771238 MDA 3
chr11:65533743-65538089 chr11:65590364-65596909 12.94288388 MDA 3
chr11:65533743-65538089 chr11:65616145-65627750 15.47213695 MDA 2
chr11:65533743-65538089 chr11:65560510-65566871 12.93156857 MDA 3
chr11:65533743-65538089 chr11:65600557-65607749 15.93156857 MDA 3
chr11:65538090-65541319 chr11:65596910-65600556 15.07358757 MDA 3
chr11:65538090-65541319 chr11:65725868-65736505 11.15020886 MDA 2
chr11:65538090-65541319 chr11:65754246-65755747 11.90920076 MDA 2
chr11:65538090-65541319 chr11:65755748-65759406 15.47213695 MDA 2
chr11:65538090-65541319 chr11:65590364-65596909 10.55435804 MDA 2
chr11:65538090-65541319 chr11:65600557-65607749 15.60964047 MDA 4
chr11:65538090-65541319 chr11:65577504-65580061 12.68364106 MDA 2
chr11:65541320-65542524 chr11:65755748-65759406 13.28771238 MDA 3
chr11:65541320-65542524 chr11:65596910-65600556 14.02467797 MDA 2
chr11:65541320-65542524 chr11:65600557-65607749 11.66478203 MDA 2
chr11:65541320-65542524 chr11:65754246-65755747 10.36932615 MDA 2
chr11:65542525-65560509 chr11:65616145-65627750 11.04282532 MDA 2
chr11:65542525-65560509 chr11:65590364-65596909 12.06738242 MDA 2
chr11:65542525-65560509 chr11:65600557-65607749 17.76164357 MDA 4
chr11:65542525-65560509 chr11:65627751-65646743 10.05351766 MDA 2
chr11:65542525-65560509 chr11:65725868-65736505 10.99787791 MDA 2
chr11:65542525-65560509 chr11:65577504-65580061 10.36741908 MDA 4
chr11:65542525-65560509 chr11:65755748-65759406 14.40800661 MDA 3
chr11:65542525-65560509 chr11:65712308-65719776 8.852750619 MDA 2
chr11:65560510-65566871 chr11:65627751-65646743 12.01867923 MDA 2
chr11:65560510-65566871 chr11:65755748-65759406 17.89594466 MDA 3
chr11:65560510-65566871 chr11:65725868-65736505 10.17001734 MDA 2
chr11:65560510-65566871 chr11:65600557-65607749 18.60964047 MDA 4
chr11:65560510-65566871 chr11:65577504-65580061 9.21646456 MDA 3
chr11:65560510-65566871 chr11:65754246-65755747 8.521647328 MDA 2
chr11:65566872-65577503 chr11:65627751-65646743 13.88717445 MDA 2
chr11:65566872-65577503 chr11:65755748-65759406 12.54786428 MDA 2
chr11:65566872-65577503 chr11:65616145-65627750 16.34660607 MDA 2
chr11:65566872-65577503 chr11:65736506-65754245 11.73681171 MDA 3
chr11:65577504-65580061 chr11:65725868-65736505 10.68364106 MDA 2
chr11:65577504-65580061 chr11:65627751-65646743 14.97737226 MDA 2
chr11:65577504-65580061 chr11:65704518-65705449 6.737581275 MDA 2
chr11:65577504-65580061 chr11:65754246-65755747 9.759141061 MDA 2
chr11:65577504-65580061 chr11:65755748-65759406 15.53925115 MDA 3
chr11:65577504-65580061 chr11:65600557-65607749 16.60964047 MDA 3
chr11:65577504-65580061 chr11:65736506-65754245 10.97737226 MDA 2
chr11:65590364-65596909 chr11:65725868-65736505 17.08357166 MDA 2
chr11:65590364-65596909 chr11:65600557-65607749 8.081772547 MDA 3
chr11:65590364-65596909 chr11:65755748-65759406 11.33165573 MDA 2
chr11:65590364-65596909 chr11:65616145-65627750 14.76164357 MDA 3
chr11:65590364-65596909 chr11:65736506-65754245 14.64616635 MDA 4
chr11:65596910-65600556 chr11:65627751-65646743 15.68364106 MDA 2
chr11:65596910-65600556 chr11:65736506-65754245 13.70274988 MDA 3
chr11:65596910-65600556 chr11:65615894-65616144 9.72577532 MDA 2
chr11:65596910-65600556 chr11:65616145-65627750 12.01270533 MDA 2
chr11:65596910-65600556 chr11:65754246-65755747 15.76164357 MDA 2
chr11:65596910-65600556 chr11:65725868-65736505 16.91364666 MDA 2
chr11:65596910-65600556 chr11:65755748-65759406 17.79406505 MDA 3
chr11:65600557-65607749 chr11:65736506-65754245 18.16603382 MDA 5
chr11:65600557-65607749 chr11:65754246-65755747 12.69316383 MDA 2
chr11:65600557-65607749 chr11:65712308-65719776 10.49277672 MDA 2
chr11:65600557-65607749 chr11:65616145-65627750 22.57542476 MDA 5
chr11:65600557-65607749 chr11:65725868-65736505 20.66853416 MDA 5
chr11:65600557-65607749 chr11:65704518-65705449 8.097492616 MDA 2
chr11:65600557-65607749 chr11:65705450-65712307 10.47624135 MDA 2
chr11:65600557-65607749 chr11:65627751-65646743 20.79406505 MDA 5
chr11:65600557-65607749 chr11:65755748-65759406 14.64616635 MDA 3
chr11:65600557-65607749 chr11:65646744-65657865 12.45583514 MDA 2
chr11:65615894-65616144 chr11:65755748-65759406 7.271126919 MDA 2
chr11:65616145-65627750 chr11:65657866-65663289 15.28771238 MDA 3
chr11:65616145-65627750 chr11:65719878-65725867 13.66478203 MDA 2
chr11:65616145-65627750 chr11:65754246-65755747 20.69278171 MDA 2
chr11:65616145-65627750 chr11:65736506-65754245 15.68364106 MDA 5
chr11:65616145-65627750 chr11:65664081-65668293 13.84410573 MDA 2
chr11:65616145-65627750 chr11:65712308-65719776 10.10820133 MDA 2
chr11:65616145-65627750 chr11:65725868-65736505 18.60964047 MDA 5
chr11:65616145-65627750 chr11:65646744-65657865 14.50530381 MDA 3
chr11:65616145-65627750 chr11:65755748-65759406 31.11494429 MDA 3
chr11:65616145-65627750 chr11:65669066-65692121 12.12421365 MDA 3
chr11:65627751-65646743 chr11:65725868-65736505 20.99046226 MDA 5
chr11:65627751-65646743 chr11:65754246-65755747 22.66853416 MDA 3
chr11:65627751-65646743 chr11:65705450-65712307 10.49902667 MDA 2
chr11:65627751-65646743 chr11:65663290-65664080 11.21732305 MDA 3
chr11:65627751-65646743 chr11:65668294-65669065 8.620387909 MDA 2
chr11:65627751-65646743 chr11:65712308-65719776 11.78182145 MDA 3
chr11:65627751-65646743 chr11:65719878-65725867 15.07358757 MDA 3
chr11:65627751-65646743 chr11:65657866-65663289 12.33165573 MDA 2
chr11:65627751-65646743 chr11:65669066-65692121 11.77169723 MDA 3
chr11:65627751-65646743 chr11:65664081-65668293 15.84410573 MDA 3
chr11:65627751-65646743 chr11:65692122-65694861 10.86010621 MDA 3
chr11:65627751-65646743 chr11:65755748-65759406 29.31239035 MDA 3
chr11:65627751-65646743 chr11:65704518-65705449 13.78182145 MDA 3
chr11:65627751-65646743 chr11:65736506-65754245 20.87498504 MDA 5
chr11:65646744-65657865 chr11:65719878-65725867 15.23112885 MDA 2
chr11:65646744-65657865 chr11:65704518-65705449 12.82304411 MDA 2
chr11:65646744-65657865 chr11:65712308-65719776 11.45583514 MDA 3
chr11:65646744-65657865 chr11:65669066-65692121 11.07358757 MDA 2
chr11:65646744-65657865 chr11:65664081-65668293 16.60964047 MDA 2
chr11:65646744-65657865 chr11:65705450-65712307 12.04282532 MDA 4
chr11:65646744-65657865 chr11:65736506-65754245 20.87498504 MDA 4
chr11:65646744-65657865 chr11:65755748-65759406 30.89735285 MDA 2
chr11:65646744-65657865 chr11:65725868-65736505 22.0518628 MDA 5
chr11:65646744-65657865 chr11:65754246-65755747 21.93156857 MDA 2
chr11:65657866-65663289 chr11:65705450-65712307 15.07358757 MDA 3
chr11:65657866-65663289 chr11:65736506-65754245 19.66853416 MDA 5
chr11:65657866-65663289 chr11:65712308-65719776 16.23112885 MDA 4
chr11:65657866-65663289 chr11:65754246-65755747 21.21787275 MDA 2
chr11:65657866-65663289 chr11:65719878-65725867 22.87498504 MDA 3
chr11:65657866-65663289 chr11:65755748-65759406 31.4537462 MDA 3
chr11:65657866-65663289 chr11:65669066-65692121 15.84410573 MDA 3
chr11:65657866-65663289 chr11:65725868-65736505 23.72742785 MDA 5
chr11:65663290-65664080 chr11:65736506-65754245 16.34660607 MDA 5
chr11:65663290-65664080 chr11:65725868-65736505 16.34660607 MDA 4
chr11:65663290-65664080 chr11:65719878-65725867 10.31501973 MDA 2
chr11:65663290-65664080 chr11:65755748-65759406 19.00556915 MDA 3
chr11:65663290-65664080 chr11:65754246-65755747 15.76164357 MDA 2
chr11:65663290-65664080 chr11:65669066-65692121 9.011215714 MDA 2
chr11:65664081-65668293 chr11:65669066-65692121 7.4094775 MDA 2
chr11:65664081-65668293 chr11:65755748-65759406 20.02083591 MDA 3
chr11:65664081-65668293 chr11:65719878-65725867 15.60964047 MDA 3
chr11:65664081-65668293 chr11:65705450-65712307 10.28591014 MDA 2
chr11:65664081-65668293 chr11:65725868-65736505 16.34660607 MDA 5
chr11:65664081-65668293 chr11:65712308-65719776 12.12421365 MDA 3
chr11:65664081-65668293 chr11:65736506-65754245 16.63878682 MDA 4
chr11:65664081-65668293 chr11:65754246-65755747 13.93156857 MDA 2
chr11:65668294-65669065 chr11:65755748-65759406 8.370280624 MDA 2
chr11:65668294-65669065 chr11:65725868-65736505 13.28771238 MDA 4
chr11:65669066-65692121 chr11:65712308-65719776 10.24506804 MDA 3
chr11:65669066-65692121 chr11:65705450-65712307 11.46396302 MDA 3
chr11:65669066-65692121 chr11:65755748-65759406 14.80228555 MDA 3
chr11:65669066-65692121 chr11:65704518-65705449 11.96578428 MDA 4
chr11:65669066-65692121 chr11:65725868-65736505 20.96071491 MDA 4
chr11:65669066-65692121 chr11:65719878-65725867 14.40800661 MDA 2
chr11:65669066-65692121 chr11:65736506-65754245 9.891278848 MDA 3
chr11:65692122-65694861 chr11:65719878-65725867 13.70274988 MDA 2
chr11:65692122-65694861 chr11:65755748-65759406 15.93156857 MDA 2
chr11:65692122-65694861 chr11:65712308-65719776 11.15020886 MDA 2
chr11:65692122-65694861 chr11:65725868-65736505 18.49860916 MDA 3
chr11:65692122-65694861 chr11:65736506-65754245 12.80228555 MDA 2
chr11:65704518-65705449 chr11:65725868-65736505 17.93156857 MDA 4
chr11:65704518-65705449 chr11:65755748-65759406 12.02467797 MDA 2
chr11:65704518-65705449 chr11:65736506-65754245 14.64616635 MDA 2
chr11:65705450-65712307 chr11:65725868-65736505 15.23112885 MDA 3
chr11:65705450-65712307 chr11:65755748-65759406 11.33537881 MDA 2
chr11:65705450-65712307 chr11:65719878-65725867 11.17668107 MDA 2
chr11:65712308-65719776 chr11:65755748-65759406 8.568528939 MDA 2
chr11:65712308-65719776 chr11:65725868-65736505 12.78182145 MDA 2
chr11:65725868-65736505 chr11:65755748-65759406 17.79406505 MDA 3
chr11:65725868-65736505 chr11:65754246-65755747 11.96578428 MDA 2
chr11:69281217-69304655 chr11:69065355-69075253 14.34660607 MDA 2
chr11:69281217-69304655 chr11:68886943-68891662 7.524566421 MDA 2
chr11:69346169-69348730 chr11:68856787-68858830 9.683641056 MDA 2
chr11:69346169-69348730 chr11:68843286-68856786 9.180861583 MDA 2
chr11:69352511-69360972 chr11:68886943-68891662 8.793936971 MDA 2
chr11:69389012-69394922 chr11:69065355-69075253 8.958588783 MDA 2
chr11:69389012-69394922 chr11:68886943-68891662 6.679938228 MDA 3
chr11:69408134-69408495 chr11:69060151-69065192 6.852750619 MDA 2
chr11:69413937-69434305 chr11:68891663-68903868 6.653264317 MDA 2
chr11:69413937-69434305 chr11:69065355-69075253 11.00972763 MDA 2
chr11:69413937-69434305 chr11:68886943-68891662 9.746693226 MDA 4
chr11:69435868-69442831 chr11:68873432-68882444 10.32423826 MDA 2
chr11:69435868-69442831 chr11:68886943-68891662 10.08921823 MDA 2
chr11:69435868-69442831 chr11:69065355-69075253 17.0440433 MDA 2
chr11:69435868-69442831 chr11:68861120-68873431 6.745144772 MDA 2
chr11:69442832-69449030 chr11:69060151-69065192 20.66853416 MDA 2
chr11:69442832-69449030 chr11:69065193-69065354 16.98671012 MDA 2
chr11:69442832-69449030 chr11:68882445-68884282 6.94608237 MDA 2
chr11:69442832-69449030 chr11:68861120-68873431 11.58727266 MDA 2
chr11:69442832-69449030 chr11:68856787-68858830 25.14246535 MDA 3
chr11:69442832-69449030 chr11:68886943-68891662 19.25349666 MDA 5
chr11:69442832-69449030 chr11:68891663-68903868 15.02467797 MDA 3
chr11:69442832-69449030 chr11:69255869-69257338 6.912325353 MDA 2
chr11:69442832-69449030 chr11:69065355-69075253 16.47213695 MDA 3
chr11:69442832-69449030 chr11:68873432-68882444 13.36171296 MDA 3
chr11:69442832-69449030 chr11:69056186-69060150 13.74174401 MDA 2
chr11:69442832-69449030 chr11:69075254-69079808 7.130870855 MDA 2
chr11:69449031-69463779 chr11:68886943-68891662 34.03024712 MDA 6
chr11:69449031-69463779 chr11:69056186-69060150 18.66853416 MDA 3
chr11:69449031-69463779 chr11:69065193-69065354 32.54120904 MDA 3
chr11:69449031-69463779 chr11:68903869-68910597 12.12421365 MDA 5
chr11:69449031-69463779 chr11:68861120-68873431 18.34660607 MDA 5
chr11:69449031-69463779 chr11:69065355-69075253 35.61520963 MDA 5
chr11:69449031-69463779 chr11:68671756-68674912 8.702749879 MDA 2
chr11:69449031-69463779 chr11:68882445-68884282 12.46396302 MDA 3
chr11:69449031-69463779 chr11:68891663-68903868 22.66853416 MDA 5
chr11:69449031-69463779 chr11:68858831-68861119 15.34660607 MDA 4
chr11:69449031-69463779 chr11:68843286-68856786 56.47277761 MDA 5
chr11:69449031-69463779 chr11:68808330-68816139 8.131477582 MDA 2
chr11:69449031-69463779 chr11:69075254-69079808 15.60964047 MDA 3
chr11:69449031-69463779 chr11:69086598-69088660 12.02467797 MDA 2
chr11:69449031-69463779 chr11:68884283-68886550 10.71968027 MDA 2
chr11:69449031-69463779 chr11:69255869-69257338 10.74917422 MDA 2
chr11:69449031-69463779 chr11:68886551-68886942 18.00556915 MDA 6
chr11:69449031-69463779 chr11:69060151-69065192 33.79704795 MDA 5
chr11:69449031-69463779 chr11:69035991-69038807 8.597295284 MDA 2
chr11:69449031-69463779 chr11:68873432-68882444 23.55750285 MDA 6
chr11:69449031-69463779 chr11:68816140-68819693 8.612460993 MDA 2
chr11:69449031-69463779 chr11:69038808-69056185 13.60964047 MDA 3
chr11:69449031-69463779 chr11:68856787-68858830 62.5316713 MDA 5
chr11:69449031-69463779 chr11:68823496-68843285 8.14857036 MDA 2
chr11:69463780-69466159 chr11:68884283-68886550 6.842780331 MDA 2
chr11:69463780-69466159 chr11:69035991-69038807 7.575942176 MDA 3
chr11:69463780-69466159 chr11:69056186-69060150 7.731896224 MDA 2
chr11:69463780-69466159 chr11:68882445-68884282 9.99493063 MDA 3
chr11:69463780-69466159 chr11:69060151-69065192 23.61195064 MDA 5
chr11:69463780-69466159 chr11:68891663-68903868 14.28771238 MDA 4
chr11:69463780-69466159 chr11:69083331-69086280 6.913368391 MDA 2
chr11:69463780-69466159 chr11:69065193-69065354 18.25349666 MDA 2
chr11:69463780-69466159 chr11:68816140-68819693 7.232213014 MDA 2
chr11:69463780-69466159 chr11:68843286-68856786 43.99603141 MDA 3
chr11:69463780-69466159 chr11:68861120-68873431 17.66853416 MDA 5
chr11:69463780-69466159 chr11:68823496-68843285 8.578421744 MDA 2
chr11:69463780-69466159 chr11:69065355-69075253 21.48796192 MDA 5
chr11:69463780-69466159 chr11:69075254-69079808 8.853417762 MDA 3
chr11:69463780-69466159 chr11:68886943-68891662 20.27164401 MDA 6
chr11:69463780-69466159 chr11:68858831-68861119 13.37697972 MDA 3
chr11:69463780-69466159 chr11:68873432-68882444 23.25349666 MDA 6
chr11:69463780-69466159 chr11:68856787-68858830 46.50699333 MDA 5
chr11:69463780-69466159 chr11:68886551-68886942 7.402382064 MDA 3
chr11:69466160-69473753 chr11:68858831-68861119 11.77675046 MDA 3
chr11:69466160-69473753 chr11:69065355-69075253 28.75984933 MDA 3
chr11:69466160-69473753 chr11:69075254-69079808 15.28771238 MDA 2
chr11:69466160-69473753 chr11:69038808-69056185 11.97156664 MDA 2
chr11:69466160-69473753 chr11:69065193-69065354 27.6646921 MDA 3
chr11:69466160-69473753 chr11:68856787-68858830 57.30927888 MDA 4
chr11:69466160-69473753 chr11:69034393-69035990 6.697050484 MDA 2
chr11:69466160-69473753 chr11:68886551-68886942 14.7221152 MDA 3
chr11:69466160-69473753 chr11:68882445-68884282 12.01270533 MDA 2
chr11:69466160-69473753 chr11:68891663-68903868 21.53103064 MDA 3
chr11:69466160-69473753 chr11:68884283-68886550 10.08294563 MDA 3
chr11:69466160-69473753 chr11:68903869-68910597 10.10026133 MDA 2
chr11:69466160-69473753 chr11:69060151-69065192 28.97135344 MDA 4
chr11:69466160-69473753 chr11:68942552-68947995 7.294490912 MDA 2
chr11:69466160-69473753 chr11:68843286-68856786 57.7590818 MDA 3
chr11:69466160-69473753 chr11:69056186-69060150 14.93156857 MDA 2
chr11:69466160-69473753 chr11:68873432-68882444 26.19691314 MDA 5
chr11:69466160-69473753 chr11:69035991-69038807 7.870872638 MDA 2
chr11:69466160-69473753 chr11:68886943-68891662 26.57542476 MDA 5
chr11:69466160-69473753 chr11:68861120-68873431 18.79406505 MDA 5
chr11:69466160-69473753 chr11:68816140-68819693 16.89594466 MDA 2
chr11:69466160-69473753 chr11:68415917-68417176 6.768076127 MDA 3
chr11:69473754-69473933 chr11:68873432-68882444 13.34660607 MDA 3
chr11:69473754-69473933 chr11:68886943-68891662 14.47213695 MDA 2
chr11:69473754-69473933 chr11:68891663-68903868 12.02467797 MDA 2
chr11:69473754-69473933 chr11:68861120-68873431 9.838811428 MDA 2
chr11:69473934-69477443 chr11:68903869-68910597 16.34660607 MDA 2
chr11:69473934-69477443 chr11:68891663-68903868 20.11599314 MDA 4
chr11:69473934-69477443 chr11:68770073-68778362 13.62778782 MDA 2
chr11:69473934-69477443 chr11:68843286-68856786 66.30105837 MDA 2
chr11:69473934-69477443 chr11:68808330-68816139 8.103432085 MDA 3
chr11:69473934-69477443 chr11:68671756-68674912 8.104225865 MDA 2
chr11:69473934-69477443 chr11:69075254-69079808 8.709377431 MDA 2
chr11:69473934-69477443 chr11:68861120-68873431 17.55305695 MDA 5
chr11:69473934-69477443 chr11:68778363-68788870 14.25914323 MDA 2
chr11:69473934-69477443 chr11:68873432-68882444 20.96071491 MDA 5
chr11:69473934-69477443 chr11:69025303-69034392 6.920166579 MDA 2
chr11:69473934-69477443 chr11:68882445-68884282 9.24331826 MDA 2
chr11:69473934-69477443 chr11:69065193-69065354 23.7888284 MDA 2
chr11:69473934-69477443 chr11:69060151-69065192 20.69278171 MDA 2
chr11:69473934-69477443 chr11:68886551-68886942 11.08294563 MDA 4
chr11:69473934-69477443 chr11:68666738-68671755 6.654862549 MDA 2
chr11:69473934-69477443 chr11:69065355-69075253 25.31239035 MDA 4
chr11:69473934-69477443 chr11:68856787-68858830 63.78321007 MDA 5
chr11:69473934-69477443 chr11:69056186-69060150 10.05966333 MDA 2
chr11:69473934-69477443 chr11:68823496-68843285 12.36171296 MDA 2
chr11:69473934-69477443 chr11:69038808-69056185 13.17668107 MDA 2
chr11:69473934-69477443 chr11:68942552-68947995 7.805509453 MDA 2
chr11:69473934-69477443 chr11:68858831-68861119 16.34660607 MDA 4
chr11:69473934-69477443 chr11:68886943-68891662 28.13181811 MDA 6
chr11:69473934-69477443 chr11:70037890-70053980 9.30951675 MDA 2
chr11:69477444-69481374 chr11:68843286-68856786 62.63120698 MDA 4
chr11:69477444-69481374 chr11:68770073-68778362 11.25561154 MDA 2
chr11:69477444-69481374 chr11:68856787-68858830 62.73812218 MDA 4
chr11:69477444-69481374 chr11:68778363-68788870 11.64154972 MDA 2
chr11:69477444-69481374 chr11:70037890-70053980 8.77675046 MDA 2
chr11:69477444-69481374 chr11:68882445-68884282 11.57401656 MDA 2
chr11:69477444-69481374 chr11:69065355-69075253 25.08999793 MDA 4
chr11:69477444-69481374 chr11:68886943-68891662 28.08999793 MDA 4
chr11:69477444-69481374 chr11:68468936-68472158 8.360289951 MDA 2
chr11:69477444-69481374 chr11:69056186-69060150 9.459893355 MDA 2
chr11:69477444-69481374 chr11:68903869-68910597 14.25914323 MDA 2
chr11:69477444-69481374 chr11:69075254-69079808 8.758516112 MDA 2
chr11:69477444-69481374 chr11:68858831-68861119 15.68364106 MDA 3
chr11:69477444-69481374 chr11:69065193-69065354 25.64942534 MDA 2
chr11:69477444-69481374 chr11:68884283-68886550 10.00824108 MDA 2
chr11:69477444-69481374 chr11:68886551-68886942 13.93156857 MDA 3
chr11:69477444-69481374 chr11:68873432-68882444 20.08357166 MDA 4
chr11:69477444-69481374 chr11:69060151-69065192 23.25349666 MDA 2
chr11:69477444-69481374 chr11:68861120-68873431 20.25349666 MDA 4
chr11:69477444-69481374 chr11:68891663-68903868 20.40549976 MDA 2
chr11:69481375-69483824 chr11:68873432-68882444 13.16338424 MDA 3
chr11:69481375-69483824 chr11:68861120-68873431 11.77675046 MDA 4
chr11:69481375-69483824 chr11:68843286-68856786 43.18506523 MDA 3
chr11:69481375-69483824 chr11:68891663-68903868 18.34660607 MDA 3
chr11:69481375-69483824 chr11:68886943-68891662 20.44614174 MDA 4
chr11:69481375-69483824 chr11:68903869-68910597 8.719680275 MDA 2
chr11:69481375-69483824 chr11:69060151-69065192 15.47213695 MDA 2
chr11:69481375-69483824 chr11:68858831-68861119 15.84410573 MDA 4
chr11:69481375-69483824 chr11:69065355-69075253 14.02467797 MDA 2
chr11:69481375-69483824 chr11:68886551-68886942 9.185054248 MDA 3
chr11:69481375-69483824 chr11:68856787-68858830 44.07403392 MDA 4
chr11:69481375-69483824 chr11:69075254-69079808 6.69286529 MDA 2
chr11:69483825-69486382 chr11:69065193-69065354 14.68364106 MDA 2
chr11:69483825-69486382 chr11:68843286-68856786 45.58099391 MDA 4
chr11:69483825-69486382 chr11:69075254-69079808 14.12421365 MDA 2
chr11:69483825-69486382 chr11:68873432-68882444 20.06763012 MDA 5
chr11:69483825-69486382 chr11:68861120-68873431 20.40549976 MDA 5
chr11:69483825-69486382 chr11:68942552-68947995 6.661273243 MDA 2
chr11:69483825-69486382 chr11:68882445-68884282 7.765719423 MDA 2
chr11:69483825-69486382 chr11:68858831-68861119 16.23112885 MDA 3
chr11:69483825-69486382 chr11:69065355-69075253 24.89735285 MDA 3
chr11:69483825-69486382 chr11:68770073-68778362 8.950714963 MDA 2
chr11:69483825-69486382 chr11:68856787-68858830 56.9467088 MDA 4
chr11:69483825-69486382 chr11:68903869-68910597 6.821248396 MDA 2
chr11:69483825-69486382 chr11:68886943-68891662 21.14916 MDA 6
chr11:69483825-69486382 chr11:69056186-69060150 19.44614174 MDA 2
chr11:69483825-69486382 chr11:69060151-69065192 20.55305695 MDA 2
chr11:69483825-69486382 chr11:68891663-68903868 16.47213695 MDA 2
chr11:69483825-69486382 chr11:69038808-69056185 11.227665 MDA 2
chr11:69486383-69491666 chr11:68666738-68671755 6.922964874 MDA 2
chr11:69486383-69491666 chr11:68886551-68886942 9.888541286 MDA 3
chr11:69486383-69491666 chr11:68882445-68884282 8.235905273 MDA 2
chr11:69486383-69491666 chr11:68819694-68823495 8.235035655 MDA 2
chr11:69486383-69491666 chr11:69065355-69075253 21.40549976 MDA 3
chr11:69486383-69491666 chr11:68873432-68882444 17.25349666 MDA 4
chr11:69486383-69491666 chr11:68856787-68858830 57.72431638 MDA 5
chr11:69486383-69491666 chr11:68861120-68873431 12.90920076 MDA 4
chr11:69486383-69491666 chr11:69060151-69065192 14.97737226 MDA 2
chr11:69486383-69491666 chr11:68858831-68861119 12.46396302 MDA 3
chr11:69486383-69491666 chr11:70037890-70053980 23.55750285 MDA 3
chr11:69486383-69491666 chr11:68886943-68891662 17.44614174 MDA 6
chr11:69486383-69491666 chr11:68778363-68788870 7.391198326 MDA 2
chr11:69486383-69491666 chr11:68843286-68856786 53.66542269 MDA 3
chr11:69486383-69491666 chr11:70034974-70037889 11.87628613 MDA 3
chr11:69486383-69491666 chr11:68671756-68674912 6.908853996 MDA 2
chr11:69486383-69491666 chr11:69056186-69060150 9.062746015 MDA 2
chr11:69486383-69491666 chr11:68891663-68903868 10.75664289 MDA 2
chr11:69491667-69494762 chr11:70034974-70037889 12.44775279 MDA 4
chr11:69491667-69494762 chr11:70037890-70053980 18.79406505 MDA 4
chr11:69491667-69494762 chr11:68843286-68856786 29.13181811 MDA 2
chr11:69491667-69494762 chr11:69060151-69065192 6.917548099 MDA 2
chr11:69491667-69494762 chr11:68891663-68903868 10.31685873 MDA 3
chr11:69491667-69494762 chr11:68861120-68873431 8.824351494 MDA 3
chr11:69491667-69494762 chr11:68873432-68882444 10.34285393 MDA 4
chr11:69491667-69494762 chr11:68882445-68884282 7.249451804 MDA 2
chr11:69491667-69494762 chr11:68856787-68858830 36.69321214 MDA 3
chr11:69491667-69494762 chr11:68886943-68891662 8.793936971 MDA 3
chr12:14383334-14391227 chr12:14817539-14819283 11.59171857 MDA 4
chr12:14383334-14391227 chr12:14816057-14817538 9.99640352 MDA 4
chr12:14391283-14404581 chr12:14817539-14819283 11.93721513 MDA 4
chr12:14391283-14404581 chr12:14816057-14817538 12.36171296 MDA 4
chr12:27974242-27981869 chr12:28324179-28325818 7.663318997 MDA 2
chr14:68383303-68386673 chr14:69255090-69257981 6.707566895 MDA 3
chr14:68400706-68403283 chr14:69255090-69257981 6.783886642 MDA 4
chr14:68407117-68408626 chr14:69257982-69263908 6.784363644 MDA 5
chr14:68407117-68408626 chr14:69255090-69257981 13.7221152 MDA 6
chr14:68408627-68409281 chr14:69255090-69257981 13.57401656 MDA 6
chr14:68408627-68409281 chr14:69249843-69255089 6.758672323 MDA 3
chr14:68409282-68412116 chr14:69255090-69257981 21.32749725 MDA 6
chr14:68409282-68412116 chr14:69272186-69275832 6.713459463 MDA 2
chr14:68409282-68412116 chr14:69257982-69263908 7.241570598 MDA 6
chr14:68409282-68412116 chr14:69280294-69288644 8.857427107 MDA 6
chr14:68409282-68412116 chr14:69276282-69280293 7.762583128 MDA 5
chr14:68409282-68412116 chr14:69288645-69296090 8.840794515 MDA 4
chr14:68409282-68412116 chr14:69275833-69276281 8.376500178 MDA 5
chr14:68409282-68412116 chr14:69249843-69255089 9.808740575 MDA 4
chr14:68412117-68413539 chr14:69255090-69257981 12.06738242 MDA 5
chr14:68412117-68413539 chr14:69257982-69263908 8.158017223 MDA 5
chr14:68415752-68420131 chr14:69255090-69257981 6.796179918 MDA 2
chr14:68420132-68424942 chr14:69276282-69280293 6.772170221 MDA 4
chr14:68432413-68437627 chr14:69257982-69263908 6.705608042 MDA 2
chr14:68432413-68437627 chr14:69255090-69257981 6.763053138 MDA 2
chr14:68677741-68680247 chr14:69255090-69257981 10.65311911 MDA 2
chr14:68709636-68717131 chr14:69276282-69280293 7.32562613 MDA 5
chr14:68709636-68717131 chr14:69275833-69276281 8.760391772 MDA 4
chr14:68709636-68717131 chr14:69257982-69263908 13.60964047 MDA 5
chr14:68709636-68717131 chr14:69280294-69288644 6.795058009 MDA 4
chr14:68709636-68717131 chr14:69249843-69255089 13.48862507 MDA 3
chr14:68709636-68717131 chr14:69169911-69172052 11.51371605 MDA 2
chr14:68709636-68717131 chr14:69272186-69275832 6.864806637 MDA 4
chr14:68709636-68717131 chr14:69255090-69257981 23.11599314 MDA 6
chr14:68717132-68718188 chr14:69255090-69257981 13.82304411 MDA 6
chr14:68718189-68723170 chr14:69255090-69257981 6.647467443 MDA 5
chr16:53797995-53807565 chr16:54315522-54316960 6.669033229 MDA 3
chr16:53797995-53807565 chr16:54965466-54969769 23.92007293 MDA 5
chr16:53797995-53807565 chr16:54961526-54961771 15.60964047 MDA 3
chr16:53797995-53807565 chr16:54972271-54977185 6.795859283 MDA 2
chr16:53797995-53807565 chr16:54969770-54972270 29.41192603 MDA 4
chr16:53797995-53807565 chr16:54958053-54961525 12.59171857 MDA 3
chr16:53797995-53807565 chr16:54961772-54965465 30.37128404 MDA 3
chr16:53807566-53808944 chr16:54969770-54972270 14.20364811 MDA 3
chr16:53807566-53808944 chr16:54965466-54969769 15.84410573 MDA 4
chr16:53807566-53808944 chr16:54961772-54965465 13.04892552 MDA 4
chr16:53808945-53809471 chr16:54961772-54965465 9.175012247 MDA 4
chr16:53809472-53810437 chr16:54961526-54961771 8.190944525 MDA 3
chr16:53809472-53810437 chr16:54969770-54972270 8.788823293 MDA 3
chr16:53809472-53810437 chr16:54965466-54969769 8.83551233 MDA 5
chr16:53809472-53810437 chr16:54961772-54965465 7.200037393 MDA 4
chr16:53811348-53814937 chr16:54969770-54972270 7.892992467 MDA 3
chr16:53811348-53814937 chr16:54965466-54969769 6.937391944 MDA 4
chr19:17292509-17348067 chr19:17353692-17359491 10.20364811 MDA 3
chr19:17417574-17421382 chr19:17444603-17447069 7.742670696 MDA 2
chr19:18507514-18525494 chr19:18439548-18445025 12.39240976 MDA 2
chr19:18507514-18525494 chr19:18417618-18439547 19.25349666 MDA 3
chr19:18525495-18551020 chr19:18415808-18417617 6.79906884 MDA 2
chr19:18525495-18551020 chr19:18445026-18503321 7.462435549 MDA 2
chr19:18525495-18551020 chr19:18417618-18439547 18.25349666 MDA 4
chr19:18525495-18551020 chr19:18439548-18445025 12.11138961 MDA 3
chr19:18567871-18572209 chr19:18949832-18958514 7.859100961 MDA 2
chr19:18567871-18572209 chr19:18936487-18949831 7.048161583 MDA 2
chr22:40832989-40833337 chr22:41042083-41042910 11.63694782 MDA 5
chr22:40833338-40842574 chr22:41042083-41042910 9.315938932 MDA 5
chr22:40833338-40842574 chr22:41036195-41040169 7.427494455 MDA 2
chr1:10489474-10494028 chr1:10554097-10557882 7.988687572 T47D 3
chr1:10489474-10494028 chr1:10552131-10554096 7.615852911 T47D 3
chr1:114520685-114523760 chr1:114823082-114827594 11.83353649 T47D 2
chr2:19338528-19341294 chr2:19184983-19186062 22.25349666 T47D 2
chr2:172950209-172954153 chr2:172963113-172966043 20.48796192 T47D 2
chr2:172950209-172954153 chr2:172966044-172973100 17.86117924 T47D 2
chr2:172963113-172966043 chr2:172805542-172813780 7.505565956 T47D 4
chr2:172963113-172966043 chr2:172813781-172815212 8.706963888 T47D 3
chr2:172966044-172973100 chr2:172579349-172580177 6.744525855 T47D 3
chr2:172966044-172973100 chr2:172816422-172818347 11.38467411 T47D 3
chr2:172966044-172973100 chr2:172564939-172567844 8.210042105 T47D 4
chr2:172966044-172973100 chr2:172660383-172664111 7.520587302 T47D 3
chr2:172966044-172973100 chr2:172739748-172740163 7.56142609 T47D 2
chr2:172966044-172973100 chr2:172655952-172660382 8.648480216 T47D 2
chr2:172966044-172973100 chr2:172803717-172805541 10.00824108 T47D 3
chr2:172966044-172973100 chr2:172798254-172800926 6.949287965 T47D 2
chr2:172966044-172973100 chr2:172664112-172667431 9.71603557 T47D 5
chr2:172966044-172973100 chr2:172548622-172549837 6.936331399 T47D 4
chr2:172966044-172973100 chr2:172576412-172579348 9.085294658 T47D 4
chr2:172966044-172973100 chr2:172543827-172548319 12.48862507 T47D 5
chr2:172966044-172973100 chr2:172825955-172827391 8.442724223 T47D 2
chr2:172966044-172973100 chr2:172554510-172557221 8.905045127 T47D 2
chr2:172966044-172973100 chr2:172805542-172813780 18.44614174 T47D 4
chr2:172966044-172973100 chr2:172445057-172452793 6.871379291 T47D 3
chr2:172966044-172973100 chr2:172813781-172815212 20.8475043 T47D 4
chr2:172966044-172973100 chr2:172654218-172655951 9.456848623 T47D 3
chr2:172966044-172973100 chr2:172815213-172816421 9.968672564 T47D 4
chr2:172966044-172973100 chr2:172423212-172423500 6.969938007 T47D 2
chr2:172966044-172973100 chr2:172458639-172459867 7.95285811 T47D 3
chr2:172966044-172973100 chr2:172770902-172778509 6.928226349 T47D 2
chr2:172966044-172973100 chr2:172818348-172825954 6.866152435 T47D 2
chr2:172966044-172973100 chr2:172736221-172739747 6.931040335 T47D 2
chr2:172966044-172973100 chr2:172540029-172543826 8.486553723 T47D 5
chr2:172966044-172973100 chr2:172800927-172803716 12.28771238 T47D 4
chr2:172966044-172973100 chr2:172606707-172608548 6.955899696 T47D 2
chr2:172973101-172980572 chr2:172813781-172815212 11.93721513 T47D 3
chr2:172973101-172980572 chr2:172805542-172813780 8.742979724 T47D 3
chr2:172973101-172980572 chr2:172543827-172548319 7.48500216 T47D 2
chr2:217882496-217884804 chr2:218375366-218376342 7.196858949 T47D 2
chr2:217888754-217891187 chr2:218385700-218395993 7.239607005 T47D 2
chr2:217891188-217900372 chr2:218376343-218385699 7.369087624 T47D 2
chr2:217891188-217900372 chr2:218375366-218376342 7.588105226 T47D 2
chr2:217900373-217907078 chr2:218376343-218385699 11.01270533 T47D 3
chr2:217900373-217907078 chr2:218375366-218376342 10.53068913 T47D 2
chr2:217907079-217907961 chr2:218375366-218376342 7.430477799 T47D 2
chr2:217907962-217908485 chr2:218376343-218385699 6.752592558 T47D 2
chr2:217909929-217912885 chr2:218375366-218376342 10.07514304 T47D 2
chr2:217912886-217925467 chr2:218376343-218385699 12.22420944 T47D 4
chr2:217912886-217925467 chr2:217560727-217563272 7.529889043 T47D 3
chr2:217912886-217925467 chr2:217563273-217565782 8.130264383 T47D 3
chr2:217912886-217925467 chr2:218375366-218376342 11.59617821 T47D 3
chr2:217912886-217925467 chr2:218374766-218375365 7.537641894 T47D 3
chr2:217912886-217925467 chr2:217552337-217560726 7.793296769 T47D 3
chr2:217925468-217927199 chr2:218376343-218385699 7.53683794 T47D 3
chr2:217925468-217927199 chr2:218375366-218376342 11.17334535 T47D 3
chr2:217927200-217927769 chr2:218375366-218376342 11.69794889 T47D 3
chr2:217927200-217927769 chr2:218374766-218375365 7.578973338 T47D 2
chr2:217927770-217929190 chr2:218376343-218385699 7.629215243 T47D 2
chr2:217927770-217929190 chr2:218375366-218376342 10.96578428 T47D 3
chr2:217929191-217935399 chr2:218375366-218376342 11.00972763 T47D 2
chr2:217935400-217937502 chr2:218375366-218376342 7.180861583 T47D 2
chr2:217937503-217938483 chr2:218375366-218376342 6.890080525 T47D 2
chr2:217938484-217939427 chr2:218375366-218376342 7.402626154 T47D 2
chr2:218236794-218241714 chr2:218375366-218376342 7.66800593 T47D 2
chr2:218241715-218244713 chr2:217563273-217565782 7.468555156 T47D 2
chr2:218241715-218244713 chr2:218375366-218376342 7.344963309 T47D 3
chr2:218244714-218245707 chr2:218375366-218376342 6.994378684 T47D 2
chr2:218250629-218252882 chr2:218375366-218376342 16.94971592 T47D 3
chr2:218250629-218252882 chr2:217552337-217560726 20.4669003 T47D 3
chr2:218250629-218252882 chr2:218374766-218375365 13.27335709 T47D 3
chr2:218250629-218252882 chr2:217563273-217565782 16.12421365 T47D 3
chr2:218250629-218252882 chr2:217560727-217563272 16.87845723 T47D 3
chr2:218250629-218252882 chr2:218374219-218374765 6.693761096 T47D 2
chr2:218250629-218252882 chr2:218376343-218385699 8.536570055 T47D 3
chr2:218252883-218252927 chr2:218375366-218376342 8.203648115 T47D 3
chr2:218252883-218252927 chr2:217552337-217560726 6.86161539 T47D 2
chr2:218252883-218252927 chr2:218374766-218375365 7.426501376 T47D 3
chr2:218252928-218253864 chr2:217563273-217565782 9.733123528 T47D 3
chr2:218252928-218253864 chr2:218374766-218375365 13.11138961 T47D 3
chr2:218252928-218253864 chr2:217560727-217563272 11.32794222 T47D 3
chr2:218252928-218253864 chr2:217552337-217560726 15.53925115 T47D 3
chr2:218252928-218253864 chr2:218374219-218374765 7.857761722 T47D 2
chr2:218252928-218253864 chr2:218372522-218374218 7.374583612 T47D 2
chr2:218252928-218253864 chr2:218375366-218376342 15.68364106 T47D 3
chr2:218254339-218261778 chr2:217546853-217552336 7.002495133 T47D 2
chr2:218254339-218261778 chr2:217563273-217565782 17.93156857 T47D 3
chr2:218254339-218261778 chr2:217560727-217563272 16.34660607 T47D 3
chr2:218254339-218261778 chr2:218374766-218375365 11.14366601 T47D 3
chr2:218254339-218261778 chr2:218366944-218371361 7.907814216 T47D 2
chr2:218254339-218261778 chr2:217623593-217631107 6.796019592 T47D 2
chr2:218254339-218261778 chr2:217552337-217560726 20.0518628 T47D 3
chr2:218254339-218261778 chr2:217565783-217570353 9.326089051 T47D 2
chr2:218254339-218261778 chr2:218375366-218376342 13.88717445 T47D 3
chr2:218254339-218261778 chr2:218376343-218385699 6.674917585 T47D 3
chr2:218261779-218268361 chr2:217560727-217563272 7.324932026 T47D 3
chr2:218261779-218268361 chr2:218375366-218376342 10.3484858 T47D 3
chr2:218261779-218268361 chr2:217552337-217560726 12.97737226 T47D 3
chr2:218261779-218268361 chr2:217563273-217565782 13.42377393 T47D 2
chr2:218261779-218268361 chr2:218374766-218375365 7.027122105 T47D 2
chr2:218295541-218301734 chr2:217377184-217381827 6.730057225 T47D 2
chr2:218295541-218301734 chr2:217552337-217560726 11.89264958 T47D 2
chr2:218344530-218349036 chr2:217552337-217560726 12.48862507 T47D 3
chr2:218355733-218357138 chr2:217552337-217560726 15.84410573 T47D 2
chr2:218358948-218362744 chr2:217552337-217560726 20.42567764 T47D 2
chr2:218358948-218362744 chr2:218230849-218232200 8.778016538 T47D 2
chr2:218358948-218362744 chr2:217563273-217565782 15.40800661 T47D 2
chr2:218362745-218364251 chr2:218230849-218232200 7.300391514 T47D 2
chr2:218362745-218364251 chr2:217552337-217560726 15.93156857 T47D 3
chr2:218364252-218366943 chr2:218232201-218236450 6.994194749 T47D 2
chr2:218364252-218366943 chr2:217552337-217560726 21.44614174 T47D 3
chr2:218364252-218366943 chr2:217563273-217565782 21.32749725 T47D 2
chr2:218364252-218366943 chr2:218230849-218232200 10.64385619 T47D 2
chr2:218364252-218366943 chr2:217560727-217563272 13.62778782 T47D 2
chr2:218364252-218366943 chr2:217546853-217552336 7.823370847 T47D 2
chr2:218366944-218371361 chr2:217552337-217560726 25.64942534 T47D 3
chr2:218366944-218371361 chr2:217563273-217565782 28.21928095 T47D 4
chr2:218366944-218371361 chr2:217623593-217631107 7.866825805 T47D 2
chr2:218366944-218371361 chr2:218232201-218236450 9.472136951 T47D 2
chr2:218366944-218371361 chr2:218230849-218232200 12.92034131 T47D 2
chr2:218366944-218371361 chr2:217560727-217563272 17.89594466 T47D 4
chr2:218371362-218371732 chr2:217552337-217560726 7.817826403 T47D 2
chr2:218371362-218371732 chr2:218230849-218232200 7.862790291 T47D 2
chr2:218371362-218371732 chr2:217912886-217925467 7.889909418 T47D 2
chr2:218371733-218372521 chr2:217552337-217560726 15.47213695 T47D 3
chr2:218371733-218372521 chr2:218230849-218232200 13.52217763 T47D 2
chr2:218371733-218372521 chr2:217560727-217563272 11.87628613 T47D 3
chr2:218371733-218372521 chr2:217563273-217565782 14.68364106 T47D 2
chr2:218371733-218372521 chr2:218232201-218236450 8.267121285 T47D 2
chr2:218372522-218374218 chr2:217560727-217563272 20.40549976 T47D 3
chr2:218372522-218374218 chr2:217563273-217565782 23.11599314 T47D 4
chr2:218372522-218374218 chr2:217565783-217570353 8.987588655 T47D 2
chr2:218372522-218374218 chr2:217552337-217560726 18.55305695 T47D 3
chr2:218372522-218374218 chr2:218230849-218232200 8.900211973 T47D 2
chr2:218372522-218374218 chr2:217546853-217552336 9.536034434 T47D 2
chr2:218374219-218374765 chr2:218232201-218236450 12.98905406 T47D 3
chr2:218374219-218374765 chr2:217565783-217570353 7.242007315 T47D 2
chr2:218374219-218374765 chr2:217563273-217565782 23.45440936 T47D 3
chr2:218374219-218374765 chr2:218230849-218232200 16.91364666 T47D 3
chr2:218374219-218374765 chr2:217552337-217560726 20.23557476 T47D 3
chr2:218374219-218374765 chr2:217560727-217563272 21.44614174 T47D 3
chr2:218374766-218375365 chr2:217560727-217563272 34.47081972 T47D 4
chr2:218374766-218375365 chr2:218027482-218030973 8.432719363 T47D 2
chr2:218374766-218375365 chr2:217929191-217935399 6.778649993 T47D 2
chr2:218374766-218375365 chr2:217377184-217381827 11.67418073 T47D 2
chr2:218374766-218375365 chr2:217552337-217560726 40.60010273 T47D 4
chr2:218374766-218375365 chr2:217545143-217546852 9.189259133 T47D 2
chr2:218374766-218375365 chr2:217927200-217927769 7.998615677 T47D 3
chr2:218374766-218375365 chr2:218232201-218236450 18.93156857 T47D 3
chr2:218374766-218375365 chr2:218230849-218232200 32.95624654 T47D 3
chr2:218374766-218375365 chr2:217912886-217925467 8.746693226 T47D 3
chr2:218374766-218375365 chr2:217621942-217623592 11.09867856 T47D 2
chr2:218374766-218375365 chr2:217955320-217959806 8.567981323 T47D 2
chr2:218374766-218375365 chr2:218222908-218223871 11.93156857 T47D 2
chr2:218374766-218375365 chr2:217565783-217570353 11.67418073 T47D 3
chr2:218374766-218375365 chr2:217909929-217912885 7.233080931 T47D 2
chr2:218374766-218375365 chr2:217546853-217552336 22.76806984 T47D 2
chr2:218374766-218375365 chr2:217949755-217955319 6.860441444 T47D 2
chr2:218374766-218375365 chr2:218030974-218036250 7.78182145 T47D 2
chr2:218374766-218375365 chr2:217935400-217937502 6.659813764 T47D 2
chr2:218374766-218375365 chr2:218157254-218159099 10.31870007 T47D 2
chr2:218374766-218375365 chr2:217563273-217565782 35.40370552 T47D 4
chr2:218374766-218375365 chr2:218012663-218015576 7.223346839 T47D 2
chr2:218374766-218375365 chr2:218219318-218222907 7.698847861 T47D 2
chr2:218374766-218375365 chr2:217623593-217631107 11.89264958 T47D 2
chr2:218374766-218375365 chr2:217925468-217927199 7.337243965 T47D 3
chr2:218374766-218375365 chr2:218229242-218230848 9.609640474 T47D 2
chr2:218374766-218375365 chr2:218576103-218580318 7.06815661 T47D 2
chr2:218375366-218376342 chr2:217891188-217900372 7.840794515 T47D 2
chr2:218375366-218376342 chr2:218022665-218026370 7.897113474 T47D 2
chr2:218375366-218376342 chr2:218026371-218027481 12.77169723 T47D 2
chr2:218375366-218376342 chr2:218157254-218159099 21.99046226 T47D 2
chr2:218375366-218376342 chr2:217560727-217563272 54.62478071 T47D 6
chr2:218375366-218376342 chr2:217912886-217925467 15.12421365 T47D 3
chr2:218375366-218376342 chr2:217907079-217907961 7.414391317 T47D 2
chr2:218375366-218376342 chr2:217570354-217573630 17.93156857 T47D 3
chr2:218375366-218376342 chr2:217573631-217580362 9.351310002 T47D 2
chr2:218375366-218376342 chr2:218008781-218012662 16.34660607 T47D 2
chr2:218375366-218376342 chr2:217955320-217959806 16.34660607 T47D 2
chr2:218375366-218376342 chr2:217621942-217623592 24.76806984 T47D 2
chr2:218375366-218376342 chr2:217623593-217631107 25.43792124 T47D 2
chr2:218375366-218376342 chr2:218580319-218587644 7.001940286 T47D 2
chr2:218375366-218376342 chr2:218027482-218030973 18.60964047 T47D 3
chr2:218375366-218376342 chr2:218223872-218227959 8.056587222 T47D 2
chr2:218375366-218376342 chr2:218036251-218037085 7.145298942 T47D 2
chr2:218375366-218376342 chr2:217552337-217560726 67.32753059 T47D 6
chr2:218375366-218376342 chr2:218222908-218223871 14.76164357 T47D 2
chr2:218375366-218376342 chr2:218232201-218236450 25.99046226 T47D 3
chr2:218375366-218376342 chr2:218159100-218159343 16.47213695 T47D 2
chr2:218375366-218376342 chr2:217602899-217603199 7.860441444 T47D 2
chr2:218375366-218376342 chr2:218575164-218576102 16.60964047 T47D 3
chr2:218375366-218376342 chr2:218219318-218222907 14.37697972 T47D 2
chr2:218375366-218376342 chr2:217381828-217383006 23.29744001 T47D 2
chr2:218375366-218376342 chr2:217375297-217377183 13.80228555 T47D 2
chr2:218375366-218376342 chr2:218229242-218230848 14.60964047 T47D 2
chr2:218375366-218376342 chr2:217545143-217546852 20.20038533 T47D 3
chr2:218375366-218376342 chr2:217929191-217935399 13.03675081 T47D 2
chr2:218375366-218376342 chr2:217882496-217884804 6.849752291 T47D 2
chr2:218375366-218376342 chr2:217563273-217565782 63.1166338 T47D 6
chr2:218375366-218376342 chr2:217565783-217570353 25.19691314 T47D 3
chr2:218375366-218376342 chr2:218576103-218580318 15.28771238 T47D 3
chr2:218375366-218376342 chr2:218230849-218232200 41.98343137 T47D 3
chr2:218375366-218376342 chr2:217640472-217640852 8.183795169 T47D 2
chr2:218375366-218376342 chr2:217377184-217381827 22.11599314 T47D 3
chr2:218375366-218376342 chr2:217365718-217368928 8.786273234 T47D 2
chr2:218375366-218376342 chr2:218565637-218575163 7.294717413 T47D 3
chr2:218375366-218376342 chr2:217925468-217927199 13.42377393 T47D 3
chr2:218375366-218376342 chr2:217909929-217912885 11.21046938 T47D 2
chr2:218375366-218376342 chr2:217949755-217955319 16.12421365 T47D 2
chr2:218375366-218376342 chr2:217900373-217907078 11.42774283 T47D 2
chr2:218375366-218376342 chr2:217927770-217929190 12.41586873 T47D 3
chr2:218375366-218376342 chr2:218236451-218236793 11.20705472 T47D 3
chr2:218375366-218376342 chr2:218030974-218036250 18.49860916 T47D 2
chr2:218375366-218376342 chr2:217935400-217937502 7.622092215 T47D 2
chr2:218375366-218376342 chr2:217937503-217938483 6.772958881 T47D 2
chr2:218375366-218376342 chr2:217927200-217927769 13.24506804 T47D 3
chr2:218375366-218376342 chr2:217593494-217595206 7.483710464 T47D 2
chr2:218375366-218376342 chr2:218154772-218157253 14.68364106 T47D 3
chr2:218375366-218376342 chr2:217546853-217552336 40.5297134 T47D 4
chr2:218375366-218376342 chr2:217938484-217939427 7.355320439 T47D 2
chr2:218375366-218376342 chr2:217640853-217652316 6.817663654 T47D 2
chr2:218375366-218376342 chr2:218012663-218015576 19.55305695 T47D 3
chr2:218375366-218376342 chr2:217603525-217605386 9.559791925 T47D 2
chr2:218375366-218376342 chr2:217636672-217640471 8.739892423 T47D 2
chr2:218375366-218376342 chr2:217605387-217608552 10.16669698 T47D 2
chr2:218376343-218385699 chr2:217570354-217573630 16.84410573 T47D 3
chr2:218376343-218385699 chr2:218576103-218580318 16.34660607 T47D 3
chr2:218376343-218385699 chr2:217545143-217546852 15.76164357 T47D 2
chr2:218376343-218385699 chr2:217552337-217560726 52.30285261 T47D 6
chr2:218376343-218385699 chr2:217623593-217631107 17.39551567 T47D 2
chr2:218376343-218385699 chr2:218030974-218036250 12.33165573 T47D 2
chr2:218376343-218385699 chr2:218027482-218030973 14.84410573 T47D 3
chr2:218376343-218385699 chr2:217912886-217925467 13.30221195 T47D 4
chr2:218376343-218385699 chr2:217563273-217565782 54.75031159 T47D 6
chr2:218376343-218385699 chr2:217546853-217552336 28.69571899 T47D 5
chr2:218376343-218385699 chr2:217640853-217652316 7.571819009 T47D 2
chr2:218376343-218385699 chr2:217605387-217608552 13.64616635 T47D 2
chr2:218376343-218385699 chr2:217560727-217563272 54.47277761 T47D 6
chr2:218376343-218385699 chr2:218232201-218236450 13.24506804 T47D 3
chr2:218376343-218385699 chr2:217621942-217623592 14.04892552 T47D 2
chr2:218376343-218385699 chr2:217377184-217381827 19.79406505 T47D 2
chr2:218376343-218385699 chr2:217375297-217377183 17.79406505 T47D 3
chr2:218376343-218385699 chr2:218230849-218232200 24.85295873 T47D 3
chr2:218376343-218385699 chr2:217891188-217900372 7.229179409 T47D 2
chr2:218376343-218385699 chr2:217602899-217603199 7.749174216 T47D 2
chr2:218376343-218385699 chr2:217636672-217640471 7.078259014 T47D 3
chr2:218376343-218385699 chr2:218222908-218223871 7.884785599 T47D 2
chr2:218376343-218385699 chr2:217900373-217907078 11.33911153 T47D 3
chr2:218376343-218385699 chr2:217603200-217603524 8.516354971 T47D 2
chr2:218376343-218385699 chr2:218154772-218157253 8.433716732 T47D 3
chr2:218376343-218385699 chr2:218575164-218576102 13.88717445 T47D 3
chr2:218376343-218385699 chr2:217595207-217600590 8.367895609 T47D 2
chr2:218376343-218385699 chr2:217565783-217570353 23.83126366 T47D 3
chr2:218376343-218385699 chr2:217927770-217929190 7.379860308 T47D 2
chr2:218376343-218385699 chr2:217925468-217927199 7.689287619 T47D 3
chr2:218385700-218395993 chr2:217546853-217552336 21.36597139 T47D 2
chr2:218385700-218395993 chr2:217563273-217565782 22.57542476 T47D 3
chr2:218385700-218395993 chr2:218230849-218232200 16.47213695 T47D 2
chr2:218385700-218395993 chr2:217552337-217560726 30.2374283 T47D 4
chr3:4726295-4728028 chr3:4753010-4755908 16.68364106 T47D 2
chr3:4726295-4728028 chr3:4755909-4761168 15.76164357 T47D 2
chr3:4726295-4728028 chr3:4752214-4753009 7.026933948 T47D 2
chr3:4728029-4728946 chr3:5027009-5028985 8.186314427 T47D 2
chr3:4728029-4728946 chr3:8532144-8540946 11.28411014 T47D 3
chr3:4728029-4728946 chr3:5017538-5018075 8.073976284 T47D 2
chr3:4728029-4728946 chr3:8517141-8524159 7.726691802 T47D 2
chr3:4728029-4728946 chr3:5026310-5027008 8.878321443 T47D 2
chr3:4728029-4728946 chr3:4753010-4755908 10.37506251 T47D 2
chr3:4728029-4728946 chr3:4755909-4761168 7.905045127 T47D 2
chr3:4728029-4728946 chr3:4752214-4753009 7.331655727 T47D 2
chr3:4728029-4728946 chr3:5018076-5018511 10.22248476 T47D 2
chr3:4728947-4730261 chr3:4744872-4745244 7.279844136 T47D 2
chr3:4728947-4730261 chr3:4761169-4763161 10.62095579 T47D 2
chr3:4728947-4730261 chr3:8679662-8683220 9.954288646 T47D 2
chr3:4728947-4730261 chr3:5028986-5031964 7.15349144 T47D 3
chr3:4728947-4730261 chr3:5025725-5026309 11.30585973 T47D 2
chr3:4728947-4730261 chr3:5026310-5027008 15.76164357 T47D 3
chr3:4728947-4730261 chr3:8478965-8485746 22.25349666 T47D 2
chr3:4728947-4730261 chr3:4745245-4752213 9.747933188 T47D 2
chr3:4728947-4730261 chr3:4755909-4761168 15.76164357 T47D 2
chr3:4728947-4730261 chr3:5017538-5018075 15.60964047 T47D 2
chr3:4728947-4730261 chr3:5018076-5018511 18.44614174 T47D 2
chr3:4728947-4730261 chr3:8532144-8540946 20.36597139 T47D 3
chr3:4728947-4730261 chr3:8674075-8679661 12.74174401 T47D 2
chr3:4728947-4730261 chr3:8530622-8531962 9.360764132 T47D 2
chr3:4728947-4730261 chr3:5095365-5098932 6.924541302 T47D 3
chr3:4728947-4730261 chr3:8649364-8653081 16.23112885 T47D 2
chr3:4728947-4730261 chr3:8668735-8673216 12.68364106 T47D 2
chr3:4728947-4730261 chr3:8485747-8494256 18.44614174 T47D 2
chr3:4728947-4730261 chr3:5027009-5028985 14.93156857 T47D 3
chr3:4728947-4730261 chr3:8673388-8674074 7.671825306 T47D 2
chr3:4728947-4730261 chr3:4752214-4753009 18.25349666 T47D 2
chr3:4728947-4730261 chr3:4738811-4744871 6.671825306 T47D 2
chr3:4728947-4730261 chr3:5018512-5025724 8.649059263 T47D 2
chr3:4728947-4730261 chr3:4753010-4755908 19.00556915 T47D 2
chr3:4728947-4730261 chr3:8593988-8598071 7.809064085 T47D 2
chr3:4730262-4732655 chr3:5018076-5018511 12.7221152 T47D 2
chr3:4730262-4732655 chr3:5017538-5018075 11.30951675 T47D 2
chr3:4730262-4732655 chr3:4753010-4755908 14.64616635 T47D 2
chr3:4730262-4732655 chr3:8674075-8679661 7.032400493 T47D 2
chr3:4730262-4732655 chr3:5025725-5026309 8.879679913 T47D 2
chr3:4730262-4732655 chr3:8532144-8540946 18.66853416 T47D 2
chr3:4730262-4732655 chr3:4752214-4753009 11.20024954 T47D 2
chr3:4730262-4732655 chr3:5026310-5027008 11.50111602 T47D 2
chr3:4730262-4732655 chr3:8517141-8524159 9.277827791 T47D 2
chr3:4730262-4732655 chr3:4755909-4761168 10.60065169 T47D 2
chr3:4730262-4732655 chr3:8692203-8694225 7.6627342 T47D 2
chr3:4730262-4732655 chr3:5027009-5028985 10.57181901 T47D 3
chr3:4730262-4732655 chr3:8668735-8673216 8.462944526 T47D 2
chr3:4732656-4734884 chr3:4753010-4755908 7.04187449 T47D 2
chr3:4735665-4737792 chr3:4753010-4755908 8.193898706 T47D 2
chr3:4737793-4738649 chr3:4755909-4761168 9.210469381 T47D 2
chr3:4737793-4738649 chr3:4753010-4755908 15.84410573 T47D 2
chr3:4738811-4744871 chr3:8674075-8679661 11.23808161 T47D 2
chr3:4738811-4744871 chr3:8540947-8545973 8.034857754 T47D 2
chr3:4738811-4744871 chr3:8679662-8683220 15.60964047 T47D 2
chr3:4738811-4744871 chr3:8517141-8524159 10.5032084 T47D 2
chr3:4738811-4744871 chr3:5018076-5018511 10.00083123 T47D 2
chr3:4738811-4744871 chr3:8153012-8163438 9.634652362 T47D 3
chr3:4738811-4744871 chr3:5028986-5031964 8.280965547 T47D 2
chr3:4738811-4744871 chr3:5017538-5018075 11.44775279 T47D 3
chr3:4738811-4744871 chr3:8532144-8540946 9.941464605 T47D 2
chr3:4738811-4744871 chr3:8649364-8653081 7.725469955 T47D 2
chr3:4738811-4744871 chr3:5026310-5027008 9.515826801 T47D 2
chr3:4738811-4744871 chr3:4753010-4755908 7.284559931 T47D 2
chr3:4738811-4744871 chr3:5095365-5098932 7.329333668 T47D 3
chr3:4738811-4744871 chr3:5027009-5028985 11.51794064 T47D 2
chr3:4738811-4744871 chr3:8478965-8485746 13.17668107 T47D 2
chr3:4738811-4744871 chr3:8773633-8780364 8.515298825 T47D 3
chr3:4738811-4744871 chr3:8458991-8467939 9.392409758 T47D 2
chr3:4738811-4744871 chr3:8668735-8673216 11.17334535 T47D 2
chr3:4744872-4745244 chr3:5017538-5018075 10.41981592 T47D 3
chr3:4744872-4745244 chr3:5018076-5018511 9.909200756 T47D 4
chr3:4744872-4745244 chr3:5026310-5027008 8.873576847 T47D 2
chr3:4744872-4745244 chr3:5095365-5098932 7.936508102 T47D 3
chr3:4744872-4745244 chr3:5014614-5017537 6.735273824 T47D 2
chr3:4744872-4745244 chr3:8679662-8683220 8.278275624 T47D 2
chr3:4744872-4745244 chr3:5027009-5028985 10.71724945 T47D 3
chr3:4745245-4752213 chr3:8679662-8683220 10.26091232 T47D 2
chr3:4745245-4752213 chr3:8540947-8545973 7.541668397 T47D 2
chr3:4745245-4752213 chr3:5027009-5028985 12.11778738 T47D 5
chr3:4745245-4752213 chr3:8502866-8510211 6.878491182 T47D 2
chr3:4745245-4752213 chr3:8478965-8485746 8.885126621 T47D 2
chr3:4745245-4752213 chr3:5086339-5095364 10.30585973 T47D 4
chr3:4745245-4752213 chr3:5017538-5018075 13.17668107 T47D 3
chr3:4745245-4752213 chr3:8497656-8502865 14.43971547 T47D 3
chr3:4745245-4752213 chr3:8662815-8666431 10.72944475 T47D 3
chr3:4745245-4752213 chr3:5081928-5086338 9.261797681 T47D 3
chr3:4745245-4752213 chr3:8700996-8707717 6.894364828 T47D 2
chr3:4745245-4752213 chr3:5018076-5018511 11.05812446 T47D 4
chr3:4745245-4752213 chr3:5098933-5113690 9.327942224 T47D 4
chr3:4745245-4752213 chr3:8517141-8524159 8.793936971 T47D 2
chr3:4745245-4752213 chr3:5095365-5098932 13.1371527 T47D 5
chr3:4745245-4752213 chr3:5025725-5026309 10.59617821 T47D 3
chr3:4745245-4752213 chr3:5014614-5017537 7.633506002 T47D 3
chr3:4745245-4752213 chr3:8530622-8531962 10.22939588 T47D 2
chr3:4745245-4752213 chr3:5028986-5031964 9.823044113 T47D 2
chr3:4745245-4752213 chr3:8524160-8525958 10.21217975 T47D 2
chr3:4745245-4752213 chr3:5026310-5027008 13.95428865 T47D 5
chr3:4745245-4752213 chr3:8674075-8679661 10.88172002 T47D 3
chr3:4752214-4753009 chr3:8478965-8485746 10.50111602 T47D 2
chr3:4752214-4753009 chr3:5028986-5031964 9.284110143 T47D 3
chr3:4752214-4753009 chr3:5026310-5027008 22.66853416 T47D 4
chr3:4752214-4753009 chr3:5018076-5018511 19.25349666 T47D 4
chr3:4752214-4753009 chr3:5014614-5017537 12.1371527 T47D 4
chr3:4752214-4753009 chr3:5017538-5018075 23.11599314 T47D 3
chr3:4752214-4753009 chr3:5027009-5028985 20.36597139 T47D 6
chr3:4752214-4753009 chr3:5086339-5095364 10.40604776 T47D 5
chr3:4752214-4753009 chr3:5095365-5098932 11.98320134 T47D 5
chr3:4752214-4753009 chr3:5018512-5025724 8.830249415 T47D 4
chr3:4752214-4753009 chr3:5098933-5113690 9.356029322 T47D 6
chr3:4752214-4753009 chr3:5025725-5026309 16.12421365 T47D 5
chr3:4753010-4755908 chr3:8551246-8554236 11.36551453 T47D 2
chr3:4753010-4755908 chr3:8511180-8515497 12.06738242 T47D 2
chr3:4753010-4755908 chr3:8532144-8540946 22.48796192 T47D 4
chr3:4753010-4755908 chr3:8138346-8153011 7.472393134 T47D 2
chr3:4753010-4755908 chr3:5014614-5017537 16.63878682 T47D 4
chr3:4753010-4755908 chr3:8668419-8668734 9.256493649 T47D 2
chr3:4753010-4755908 chr3:8524160-8525958 15.17668107 T47D 2
chr3:4753010-4755908 chr3:5026310-5027008 30.8687837 T47D 6
chr3:4753010-4755908 chr3:8502866-8510211 18.79406505 T47D 2
chr3:4753010-4755908 chr3:8497656-8502865 21.32749725 T47D 2
chr3:4753010-4755908 chr3:8679662-8683220 18.25349666 T47D 2
chr3:4753010-4755908 chr3:5095365-5098932 18.12421365 T47D 6
chr3:4753010-4755908 chr3:8769588-8771748 9.991989355 T47D 2
chr3:4753010-4755908 chr3:9172270-9184052 10.00675607 T47D 2
chr3:4753010-4755908 chr3:5018512-5025724 18.86117924 T47D 5
chr3:4753010-4755908 chr3:5025725-5026309 25.99046226 T47D 5
chr3:4753010-4755908 chr3:8668735-8673216 16.12421365 T47D 3
chr3:4753010-4755908 chr3:9441648-9442218 7.128850273 T47D 2
chr3:4753010-4755908 chr3:5017538-5018075 41.04756171 T47D 5
chr3:4753010-4755908 chr3:8565989-8573494 10.60289364 T47D 2
chr3:4753010-4755908 chr3:5043355-5044211 7.617835219 T47D 4
chr3:4753010-4755908 chr3:8773633-8780364 10.59841322 T47D 3
chr3:4753010-4755908 chr3:5098933-5113690 13.64616635 T47D 6
chr3:4753010-4755908 chr3:5018076-5018511 41.80655361 T47D 5
chr3:4753010-4755908 chr3:8674075-8679661 12.00083123 T47D 2
chr3:4753010-4755908 chr3:4787581-4791332 7.304718805 T47D 2
chr3:4753010-4755908 chr3:5027009-5028985 30.89735285 T47D 6
chr3:4753010-4755908 chr3:5081928-5086338 8.401162232 T47D 5
chr3:4753010-4755908 chr3:8485747-8494256 9.253848928 T47D 2
chr3:4753010-4755908 chr3:5086339-5095364 11.86547938 T47D 6
chr3:4753010-4755908 chr3:8540947-8545973 18.79406505 T47D 2
chr3:4753010-4755908 chr3:8662815-8666431 15.60964047 T47D 2
chr3:4753010-4755908 chr3:5044212-5059881 9.06815661 T47D 5
chr3:4753010-4755908 chr3:8478965-8485746 18.60964047 T47D 3
chr3:4753010-4755908 chr3:5028986-5031964 15.84410573 T47D 6
chr3:4753010-4755908 chr3:8690276-8692202 14.60964047 T47D 2
chr3:4753010-4755908 chr3:8458991-8467939 11.26623265 T47D 2
chr3:4753010-4755908 chr3:8662551-8662814 10.60964047 T47D 3
chr3:4753010-4755908 chr3:8636921-8649363 13.55652914 T47D 2
chr3:4753010-4755908 chr3:8474244-8478964 6.801480702 T47D 2
chr3:4753010-4755908 chr3:8517141-8524159 16.12421365 T47D 2
chr3:4755909-4761168 chr3:8649364-8653081 10.56743391 T47D 2
chr3:4755909-4761168 chr3:8517141-8524159 15.12421365 T47D 3
chr3:4755909-4761168 chr3:5028986-5031964 11.45583514 T47D 4
chr3:4755909-4761168 chr3:8532144-8540946 15.76164357 T47D 2
chr3:4755909-4761168 chr3:8692203-8694225 8.513716054 T47D 2
chr3:4755909-4761168 chr3:5017538-5018075 34.21928095 T47D 3
chr3:4755909-4761168 chr3:8478965-8485746 30.8687837 T47D 2
chr3:4755909-4761168 chr3:5014614-5017537 18.49860916 T47D 4
chr3:4755909-4761168 chr3:8662815-8666431 10.57621747 T47D 2
chr3:4755909-4761168 chr3:8485747-8494256 19.00556915 T47D 2
chr3:4755909-4761168 chr3:8674075-8679661 10.58284042 T47D 2
chr3:4755909-4761168 chr3:8690276-8692202 9.55544318 T47D 2
chr3:4755909-4761168 chr3:8769588-8771748 8.131882208 T47D 2
chr3:4755909-4761168 chr3:5018512-5025724 13.64616635 T47D 5
chr3:4755909-4761168 chr3:5025725-5026309 21.40549976 T47D 5
chr3:4755909-4761168 chr3:5098933-5113690 10.58062939 T47D 3
chr3:4755909-4761168 chr3:8668735-8673216 11.65544416 T47D 2
chr3:4755909-4761168 chr3:8562035-8563760 11.56088116 T47D 2
chr3:4755909-4761168 chr3:8530622-8531962 9.997877914 T47D 2
chr3:4755909-4761168 chr3:5018076-5018511 33.52328714 T47D 4
chr3:4755909-4761168 chr3:5026310-5027008 26.31239035 T47D 6
chr3:4755909-4761168 chr3:5095365-5098932 12.35413974 T47D 5
chr3:4755909-4761168 chr3:5086339-5095364 9.179187923 T47D 5
chr3:4755909-4761168 chr3:8458991-8467939 8.518469584 T47D 2
chr3:4755909-4761168 chr3:5027009-5028985 24.85295873 T47D 6
chr3:4761169-4763161 chr3:5095365-5098932 12.14366601 T47D 4
chr3:4761169-4763161 chr3:5018512-5025724 16.47213695 T47D 5
chr3:4761169-4763161 chr3:5025725-5026309 20.00556915 T47D 6
chr3:4761169-4763161 chr3:5018076-5018511 36.7093318 T47D 5
chr3:4761169-4763161 chr3:5014614-5017537 17.27621674 T47D 5
chr3:4761169-4763161 chr3:8478965-8485746 9.401162232 T47D 2
chr3:4761169-4763161 chr3:5098933-5113690 9.32701534 T47D 3
chr3:4761169-4763161 chr3:5026310-5027008 25.72742785 T47D 6
chr3:4761169-4763161 chr3:5017538-5018075 41.33706833 T47D 5
chr3:4761169-4763161 chr3:5028986-5031964 12.74174401 T47D 6
chr3:4761169-4763161 chr3:8773633-8780364 8.427742831 T47D 2
chr3:4761169-4763161 chr3:5027009-5028985 23.38955821 T47D 6
chr3:4761169-4763161 chr3:5086339-5095364 9.614155956 T47D 5
chr3:4763162-4768116 chr3:5025725-5026309 16.60964047 T47D 6
chr3:4763162-4768116 chr3:5044212-5059881 6.960923387 T47D 5
chr3:4763162-4768116 chr3:5095365-5098932 9.686015863 T47D 4
chr3:4763162-4768116 chr3:5081928-5086338 7.628644105 T47D 2
chr3:4763162-4768116 chr3:5027009-5028985 18.49860916 T47D 6
chr3:4763162-4768116 chr3:5017538-5018075 35.61520963 T47D 5
chr3:4763162-4768116 chr3:8679662-8683220 9.520057581 T47D 2
chr3:4763162-4768116 chr3:5014614-5017537 17.60964047 T47D 4
chr3:4763162-4768116 chr3:5043355-5044211 6.875608335 T47D 2
chr3:4763162-4768116 chr3:8478965-8485746 8.597295284 T47D 2
chr3:4763162-4768116 chr3:5028986-5031964 11.40018711 T47D 6
chr3:4763162-4768116 chr3:5018076-5018511 36.66150328 T47D 5
chr3:4763162-4768116 chr3:5098933-5113690 6.981377219 T47D 3
chr3:4763162-4768116 chr3:5018512-5025724 17.49860916 T47D 5
chr3:4763162-4768116 chr3:8674075-8679661 6.895223218 T47D 2
chr3:4763162-4768116 chr3:5026310-5027008 19.97551192 T47D 6
chr3:4763162-4768116 chr3:5086339-5095364 8.177098574 T47D 4
chr3:4768117-4771709 chr3:5017538-5018075 16.12421365 T47D 3
chr3:4768117-4771709 chr3:5025725-5026309 9.478297935 T47D 3
chr3:4768117-4771709 chr3:5018076-5018511 15.47213695 T47D 4
chr3:4768117-4771709 chr3:5028986-5031964 6.694508025 T47D 2
chr3:4768117-4771709 chr3:8679662-8683220 8.565246355 T47D 2
chr3:4768117-4771709 chr3:5018512-5025724 10.6507978 T47D 3
chr3:4768117-4771709 chr3:5014614-5017537 8.073587574 T47D 4
chr3:4768117-4771709 chr3:5027009-5028985 14.84410573 T47D 4
chr3:4768117-4771709 chr3:5026310-5027008 12.87628613 T47D 3
chr3:4768117-4771709 chr3:9172270-9184052 8.887857706 T47D 2
chr3:4771710-4775402 chr3:5027009-5028985 11.01568919 T47D 4
chr3:4771710-4775402 chr3:5014614-5017537 7.002495133 T47D 3
chr3:4771710-4775402 chr3:5026310-5027008 10.77169723 T47D 3
chr3:4771710-4775402 chr3:8478965-8485746 10.83353649 T47D 2
chr3:4771710-4775402 chr3:5017538-5018075 12.86547938 T47D 3
chr3:4771710-4775402 chr3:5018512-5025724 7.000092335 T47D 2
chr3:4771710-4775402 chr3:5018076-5018511 9.306773113 T47D 3
chr3:4775403-4777897 chr3:5017538-5018075 7.783091987 T47D 3
chr3:4775403-4777897 chr3:5018076-5018511 8.393379637 T47D 3
chr3:4775403-4777897 chr3:5027009-5028985 7.010099509 T47D 4
chr3:4775403-4777897 chr3:5026310-5027008 7.318930406 T47D 3
chr3:4777898-4778860 chr3:5018076-5018511 7.336544251 T47D 3
chr3:4780737-4787580 chr3:5026310-5027008 11.5095038 T47D 4
chr3:4780737-4787580 chr3:8532144-8540946 10.4906994 T47D 3
chr3:4780737-4787580 chr3:8478965-8485746 8.075143041 T47D 3
chr3:4780737-4787580 chr3:5018076-5018511 11.73681171 T47D 4
chr3:4780737-4787580 chr3:5027009-5028985 10.66478203 T47D 5
chr3:4780737-4787580 chr3:5025725-5026309 7.243536867 T47D 3
chr3:4780737-4787580 chr3:5014614-5017537 7.673591511 T47D 2
chr3:4780737-4787580 chr3:5017538-5018075 12.28771238 T47D 3
chr3:4780737-4787580 chr3:9198232-9214873 6.712097502 T47D 2
chr3:4780737-4787580 chr3:8668419-8668734 6.996956241 T47D 2
chr3:4780737-4787580 chr3:8551246-8554236 12.23808161 T47D 2
chr3:4780737-4787580 chr3:8692203-8694225 9.757891433 T47D 2
chr3:4787581-4791332 chr3:5017538-5018075 8.6724138 T47D 2
chr3:4787581-4791332 chr3:5018076-5018511 7.300846407 T47D 2
chr3:27172564-27176884 chr3:27285981-27295286 11.33165573 T47D 3
chr3:27172564-27176884 chr3:27319783-27320716 12.12421365 T47D 2
chr3:27172564-27176884 chr3:27313997-27315655 7.1856842 T47D 3
chr3:27172564-27176884 chr3:27297682-27298870 7.841787081 T47D 3
chr3:27172564-27176884 chr3:27295287-27296731 11.64154972 T47D 3
chr3:27172564-27176884 chr3:27296732-27297681 7.063517716 T47D 3
chr3:27172564-27176884 chr3:27315656-27319782 11.1600791 T47D 3
chr3:27176885-27179101 chr3:27315656-27319782 7.410213507 T47D 3
chr3:27176885-27179101 chr3:27297682-27298870 7.088432658 T47D 3
chr3:27176885-27179101 chr3:27285981-27295286 8.978827322 T47D 3
chr3:27176885-27179101 chr3:27295287-27296731 6.980101707 T47D 3
chr3:27176885-27179101 chr3:27313997-27315655 6.661565316 T47D 3
chr3:27179182-27180461 chr3:27315656-27319782 7.240043128 T47D 2
chr3:27179182-27180461 chr3:27319783-27320716 7.034857754 T47D 2
chr3:27180462-27184151 chr3:27315656-27319782 7.176889806 T47D 2
chr3:27180462-27184151 chr3:27297682-27298870 6.859435965 T47D 3
chr3:27180462-27184151 chr3:27319783-27320716 7.223993739 T47D 2
chr3:27184152-27188746 chr3:27297682-27298870 7.067382425 T47D 2
chr3:27350541-27358072 chr3:27516306-27526194 7.155341181 T47D 2
chr3:27359008-27362678 chr3:27498073-27510494 7.241352289 T47D 2
chr3:27526195-27527446 chr3:25830915-25831952 7.318009292 T47D 2
chr3:30674450-30678981 chr3:30236419-30240806 7.82893668 T47D 2
chr3:30678982-30688228 chr3:30236419-30240806 9.85608942 T47D 2
chr3:30688229-30697148 chr3:30240823-30243915 9.586163323 T47D 2
chr4:106064152-106068261 chr4:106382877-106390223 9.518998723 T47D 4
chr4:106064152-106068261 chr4:106396538-106400839 9.048161583 T47D 3
chr4:106064152-106068261 chr4:106390711-106393315 10.46600216 T47D 3
chr4:106064152-106068261 chr4:106394504-106396537 14.00083123 T47D 3
chr4:106064152-106068261 chr4:106360036-106362230 7.652248181 T47D 2
chr4:106064152-106068261 chr4:106393316-106394503 9.54032498 T47D 3
chr4:106064152-106068261 chr4:106390224-106390710 7.722419859 T47D 3
chr4:106064152-106068261 chr4:106378568-106382876 7.695853475 T47D 2
chr4:106068262-106077817 chr4:106394504-106396537 8.019053425 T47D 3
chr4:106068262-106077817 chr4:106390711-106393315 8.04739805 T47D 3
chr4:106068262-106077817 chr4:106382877-106390223 7.688394586 T47D 3
chr5:56108371-56117353 chr5:55758258-55759231 7.295850449 T47D 2
chr5:56108371-56117353 chr5:55641022-55643249 9.819129063 T47D 2
chr5:56120458-56124361 chr5:55563961-55567802 8.204499011 T47D 2
chr5:56124642-56133339 chr5:55563961-55567802 12.12421365 T47D 3
chr5:56124642-56133339 chr5:55573424-55578903 12.57401656 T47D 2
chr5:56124642-56133339 chr5:55558888-55560745 10.35792138 T47D 2
chr5:56124642-56133339 chr5:55567803-55573205 9.649638542 T47D 2
chr5:56124642-56133339 chr5:55641022-55643249 9.334447141 T47D 3
chr5:56124642-56133339 chr5:55556634-55558887 9.749174216 T47D 2
chr5:56124642-56133339 chr5:55755606-55758257 7.278499593 T47D 2
chr5:56133340-56133580 chr5:55643250-55648061 8.207054716 T47D 2
chr5:56133340-56133580 chr5:55558888-55560745 9.682455117 T47D 2
chr5:56133340-56133580 chr5:55573424-55578903 11.28771238 T47D 2
chr5:56133340-56133580 chr5:55563961-55567802 14.28771238 T47D 5
chr5:56133340-56133580 chr5:55586572-55587377 7.846760182 T47D 3
chr5:56133340-56133580 chr5:55641022-55643249 11.30221195 T47D 3
chr5:56133340-56133580 chr5:55560897-55563960 7.657190416 T47D 3
chr5:56133340-56133580 chr5:55567803-55573205 11.75165948 T47D 3
chr5:56133581-56137712 chr5:55755606-55758257 8.730669964 T47D 2
chr5:56133581-56137712 chr5:55586572-55587377 8.309059115 T47D 2
chr5:56133581-56137712 chr5:55643250-55648061 8.880359628 T47D 2
chr5:56133581-56137712 chr5:55563961-55567802 19.55305695 T47D 4
chr5:56133581-56137712 chr5:55573424-55578903 12.60065169 T47D 3
chr5:56133581-56137712 chr5:55558888-55560745 14.25914323 T47D 2
chr5:56133581-56137712 chr5:55587378-55590544 9.090790646 T47D 2
chr5:56133581-56137712 chr5:55641022-55643249 11.72699743 T47D 2
chr5:56133581-56137712 chr5:55556634-55558887 13.66478203 T47D 2
chr5:56133581-56137712 chr5:55567803-55573205 13.57401656 T47D 3
chr5:56133581-56137712 chr5:55758258-55759231 9.067382425 T47D 2
chr5:56133581-56137712 chr5:55560897-55563960 11.61415596 T47D 2
chr5:56137713-56140972 chr5:55563961-55567802 11.6507978 T47D 2
chr5:56137713-56140972 chr5:55558888-55560745 9.146933724 T47D 2
chr5:56137713-56140972 chr5:55556634-55558887 9.947150111 T47D 2
chr5:56140973-56142865 chr5:55563961-55567802 9.941464605 T47D 2
chr5:56142866-56148377 chr5:55563961-55567802 10.53496379 T47D 2
chr5:56142866-56148377 chr5:55641022-55643249 9.623229539 T47D 2
chr5:56142866-56148377 chr5:55558888-55560745 11.36551453 T47D 2
chr5:56142866-56148377 chr5:55573424-55578903 9.617551865 T47D 2
chr5:56148378-56152277 chr5:55556634-55558887 7.535766698 T47D 2
chr5:56148378-56152277 chr5:55567803-55573205 6.890251653 T47D 2
chr5:56148378-56152277 chr5:55563961-55567802 8.229828931 T47D 2
chr5:56152659-56153353 chr5:55563961-55567802 7.656899227 T47D 2
chr5:56153354-56154297 chr5:55563961-55567802 7.298346266 T47D 2
chr5:56154298-56165554 chr5:55556634-55558887 8.859435965 T47D 3
chr5:56154298-56165554 chr5:55641022-55643249 6.838976582 T47D 2
chr5:56154298-56165554 chr5:55563961-55567802 7.968311213 T47D 2
chr5:56170110-56170816 chr5:55563961-55567802 7.656899227 T47D 2
chr5:56171572-56178587 chr5:55558888-55560745 8.954288646 T47D 2
chr5:56171572-56178587 chr5:55556634-55558887 9.601772231 T47D 2
chr5:158163639-158167696 chr5:157599042-157603175 7.018679233 T47D 2
chr5:158173399-158179417 chr5:157599042-157603175 7.114185141 T47D 2
chr5:158181497-158186433 chr5:157599042-157603175 8.339578802 T47D 2
chr5:158188339-158191047 chr5:157599042-157603175 7.519792794 T47D 2
chr5:158198621-158204628 chr5:157599042-157603175 8.719072184 T47D 2
chr5:158236723-158240889 chr5:157599042-157603175 6.542878542 T47D 2
chr5:158240890-158242129 chr5:157599042-157603175 7.04720723 T47D 2
chr5:158270577-158277584 chr5:157599042-157603175 6.89694153 T47D 2
chr5:158281405-158284753 chr5:157599042-157603175 8.088040035 T47D 2
chr5:158302466-158305306 chr5:157599042-157603175 9.039025753 T47D 2
chr5:158305307-158308259 chr5:157599042-157603175 8.251648691 T47D 2
chr5:158308260-158314690 chr5:157599042-157603175 8.094334869 T47D 2
chr6:1335672-1346444 chr6:796030-798747 6.653119111 T47D 2
chr6:1335672-1346444 chr6:798748-800332 8.17251263 T47D 2
chr8:76317783-76318303 chr8:77912285-77914219 7.211324311 T47D 2
chr8:76318304-76320009 chr8:77912285-77914219 8.680678034 T47D 2
chr8:76320841-76328636 chr8:79143493-79145687 10.22248476 T47D 2
chr8:76320841-76328636 chr8:77912285-77914219 8.141220073 T47D 3
chr8:76519222-76522832 chr8:77912285-77914219 6.854919961 T47D 2
chr8:76559255-76565288 chr8:78485654-78492863 6.74205284 T47D 2
chr8:76559255-76565288 chr8:79157258-79158071 10.27693254 T47D 2
chr8:76559255-76565288 chr8:78942867-78946091 7.177307373 T47D 2
chr8:76559255-76565288 chr8:79168142-79169885 8.815874617 T47D 2
chr8:76559255-76565288 chr8:79137037-79142586 8.75352624 T47D 2
chr8:76559255-76565288 chr8:78314577-78320986 7.007498384 T47D 2
chr8:76559255-76565288 chr8:79165047-79168141 10.28411014 T47D 2
chr8:76559255-76565288 chr8:78305269-78306597 7.397265687 T47D 2
chr8:76559255-76565288 chr8:78299073-78303001 6.853417762 T47D 2
chr8:76559255-76565288 chr8:79158072-79164458 7.358868343 T47D 2
chr8:76559255-76565288 chr8:77912285-77914219 8.742361735 T47D 2
chr8:76559255-76565288 chr8:79153498-79157257 6.744371167 T47D 2
chr8:76559255-76565288 chr8:77909222-77912284 8.771697233 T47D 2
chr8:76559255-76565288 chr8:79145688-79148459 13.70274988 T47D 2
chr8:76559255-76565288 chr8:79148460-79151749 10.70998145 T47D 3
chr8:76559255-76565288 chr8:79143493-79145687 14.53925115 T47D 2
chr8:76559255-76565288 chr8:78307714-78314576 6.915805082 T47D 2
chr8:76559255-76565288 chr8:79142587-79143492 10.28231239 T47D 2
chr8:76565289-76566453 chr8:79145688-79148459 10.37123574 T47D 2
chr8:76565289-76566453 chr8:77912285-77914219 6.859268453 T47D 2
chr8:76565289-76566453 chr8:79143493-79145687 8.962901776 T47D 2
chr8:76565289-76566453 chr8:79142587-79143492 7.212607657 T47D 2
chr8:76565289-76566453 chr8:79148460-79151749 7.198977133 T47D 2
chr8:76565289-76566453 chr8:79137037-79142586 8.441720609 T47D 2
chr8:76566454-76569722 chr8:77912285-77914219 14.23112885 T47D 2
chr8:76566454-76569722 chr8:77909222-77912284 7.355556695 T47D 2
chr8:76569723-76572121 chr8:79169886-79172635 8.114185141 T47D 2
chr8:76569723-76572121 chr8:79143493-79145687 10.40604776 T47D 2
chr8:76569723-76572121 chr8:79137037-79142586 8.041684399 T47D 2
chr8:76569723-76572121 chr8:77912285-77914219 12.10502008 T47D 2
chr8:76569723-76572121 chr8:77909222-77912284 8.12986021 T47D 2
chr8:76572122-76575558 chr8:79169886-79172635 8.185474186 T47D 2
chr8:76572122-76575558 chr8:79148460-79151749 10.27335709 T47D 3
chr8:76572122-76575558 chr8:77912285-77914219 8.778016538 T47D 2
chr8:76575559-76576892 chr8:77912285-77914219 7.379139621 T47D 2
chr8:76580467-76581037 chr8:77912285-77914219 7.403602928 T47D 2
chr8:76588471-76588594 chr8:77912285-77914219 9.696751138 T47D 2
chr8:76588595-76589812 chr8:77912285-77914219 7.215821026 T47D 2
chr8:76588595-76589812 chr8:79143493-79145687 6.933330747 T47D 2
chr8:76589854-76591153 chr8:79148460-79151749 6.855253995 T47D 2
chr8:76589854-76591153 chr8:77912285-77914219 8.761643568 T47D 2
chr8:76591154-76594881 chr8:79157258-79158071 9.813925468 T47D 2
chr8:76591154-76594881 chr8:77912285-77914219 8.893335435 T47D 2
chr8:76594882-76597062 chr8:78154903-78156367 6.861447625 T47D 2
chr8:76594882-76597062 chr8:79148460-79151749 8.586163323 T47D 3
chr8:76594882-76597062 chr8:79143493-79145687 10.39047195 T47D 2
chr8:76594882-76597062 chr8:77912285-77914219 8.332585598 T47D 2
chr8:76594882-76597062 chr8:79151750-79153159 8.084902887 T47D 2
chr8:76597063-76599956 chr8:77912285-77914219 10.35225263 T47D 2
chr8:76597063-76599956 chr8:79143493-79145687 8.315019726 T47D 3
chr8:76597063-76599956 chr8:78297616-78299072 7.10065729 T47D 2
chr8:76610638-76619193 chr8:77909222-77912284 6.902799149 T47D 2
chr8:76610638-76619193 chr8:77912285-77914219 13.39240976 T47D 2
chr8:76625074-76630134 chr8:79148460-79151749 7.347075772 T47D 2
chr8:76625074-76630134 chr8:77912285-77914219 10.35225263 T47D 2
chr8:76630135-76633610 chr8:78320987-78325033 7.210683066 T47D 2
chr8:128314311-128319325 chr8:130554560-130558005 9.911977841 T47D 2
chr8:128314311-128319325 chr8:130364394-130373563 12.06738242 T47D 2
chr8:128314311-128319325 chr8:130568983-130576486 14.25914323 T47D 2
chr8:128314311-128319325 chr8:130549445-130551891 9.894021615 T47D 2
chr8:128314311-128319325 chr8:130551892-130553127 9.373147856 T47D 2
chr8:128314311-128319325 chr8:130525026-130529704 11.07981953 T47D 2
chr8:128314311-128319325 chr8:130576487-130576973 8.981741859 T47D 2
chr8:128314311-128319325 chr8:130548286-130549444 28.04935595 T47D 2
chr8:128314311-128319325 chr8:130705197-130706956 10.40213802 T47D 2
chr8:128314311-128319325 chr8:130691074-130700484 8.719072184 T47D 2
chr8:128314311-128319325 chr8:130636614-130639023 13.70274988 T47D 2
chr8:128314311-128319325 chr8:130566851-130568982 14.25914323 T47D 2
chr8:128314311-128319325 chr8:130558006-130562996 15.17668107 T47D 2
chr8:128314311-128319325 chr8:130547079-130548285 25.19691314 T47D 2
chr8:128314311-128319325 chr8:130605123-130608603 15.93156857 T47D 2
chr8:128314311-128319325 chr8:130578838-130584304 13.64616635 T47D 2
chr8:128314311-128319325 chr8:130584305-130587477 10.53710587 T47D 2
chr8:128314311-128319325 chr8:130562997-130566850 14.53925115 T47D 2
chr8:128314311-128319325 chr8:130709412-130716867 12.90920076 T47D 2
chr8:128319326-128325587 chr8:130547079-130548285 7.859771047 T47D 2
chr8:128319326-128325587 chr8:130568983-130576486 8.795218228 T47D 2
chr8:128319326-128325587 chr8:130548286-130549444 13.31685873 T47D 2
chr8:128319326-128325587 chr8:130562997-130566850 7.911630413 T47D 2
chr8:128325588-128333496 chr8:130548286-130549444 8.095518214 T47D 2
chr8:128333497-128339169 chr8:130562997-130566850 9.077479389 T47D 2
chr8:128333497-128339169 chr8:130547079-130548285 14.23112885 T47D 2
chr8:128333497-128339169 chr8:130566851-130568982 12.61868561 T47D 2
chr8:128333497-128339169 chr8:130549445-130551891 9.673002535 T47D 2
chr8:128333497-128339169 chr8:130548286-130549444 14.20364811 T47D 2
chr8:128333497-128339169 chr8:130558006-130562996 9.06428983 T47D 2
chr8:128333497-128339169 chr8:130568983-130576486 15.60964047 T47D 2
chr8:128339170-128342396 chr8:130548286-130549444 14.34660607 T47D 2
chr8:128339170-128342396 chr8:130547079-130548285 14.00083123 T47D 2
chr8:128339170-128342396 chr8:130558006-130562996 7.151849214 T47D 2
chr8:128339170-128342396 chr8:130562997-130566850 8.903662573 T47D 2
chr8:128342869-128358578 chr8:130709412-130716867 8.740509355 T47D 2
chr8:128358579-128362559 chr8:130547079-130548285 22.66853416 T47D 2
chr8:128362560-128366580 chr8:130562997-130566850 8.482419924 T47D 2
chr8:128362560-128366580 chr8:130547079-130548285 15.28771238 T47D 2
chr8:128362560-128366580 chr8:130558006-130562996 11.06120385 T47D 2
chr8:128366581-128369077 chr8:130562997-130566850 6.697649361 T47D 2
chr8:128366581-128369077 chr8:130558006-130562996 8.705156377 T47D 2
chr8:128366581-128369077 chr8:130547079-130548285 13.90920076 T47D 2
chr8:128395643-128398237 chr8:130547079-130548285 25.03937186 T47D 4
chr8:128395643-128398237 chr8:130548286-130549444 23.11599314 T47D 3
chr8:128398238-128400239 chr8:130551892-130553127 8.645588463 T47D 2
chr8:129125651-129133554 chr8:130548286-130549444 8.401650041 T47D 3
chr8:129146303-129147841 chr8:130548286-130549444 10.41981592 T47D 3
chr8:129146303-129147841 chr8:130547079-130548285 10.08451122 T47D 4
chr8:129147842-129149440 chr8:130547079-130548285 11.42774283 T47D 4
chr8:129147842-129149440 chr8:130548286-130549444 11.69794889 T47D 2
chr8:129149441-129155784 chr8:130548286-130549444 10.83881143 T47D 3
chr8:129149441-129155784 chr8:130547079-130548285 11.31318307 T47D 2
chr8:129155785-129157342 chr8:130548286-130549444 10.39629319 T47D 4
chr8:129155785-129157342 chr8:130547079-130548285 10.97156664 T47D 4
chr8:129157343-129158030 chr8:130548286-130549444 8.371235735 T47D 4
chr8:129157343-129158030 chr8:130547079-130548285 10.37314786 T47D 4
chr8:129158031-129160772 chr8:130548286-130549444 7.200673923 T47D 2
chr8:129165241-129168213 chr8:130548286-130549444 7.173970214 T47D 2
chr8:129177282-129184561 chr8:130547079-130548285 10.21560658 T47D 4
chr8:129200591-129213698 chr8:130548286-130549444 10.3484858 T47D 4
chr8:129200591-129213698 chr8:130547079-130548285 7.759453637 T47D 4
chr9:110300017-110311253 chr9:111576446-111578713 9.196858949 T47D 2
chr9:111020204-111033954 chr9:110241988-110244649 8.285910137 T47D 2
chr9:111020204-111033954 chr9:110195013-110201199 7.151849214 T47D 2
chr9:111033955-111035778 chr9:110195013-110201199 12.51371605 T47D 2
chr9:111033955-111035778 chr9:110201200-110207271 9.069706229 T47D 2
chr9:111033955-111035778 chr9:110183823-110195012 8.603454674 T47D 2
chr9:111033955-111035778 chr9:110259992-110269666 9.151849214 T47D 2
chr9:111033955-111035778 chr9:110244650-110255868 13.02467797 T47D 3
chr9:111033955-111035778 chr9:110257068-110259991 8.003790607 T47D 2
chr9:111033955-111035778 chr9:110241988-110244649 12.65544416 T47D 3
chr9:111035779-111036598 chr9:110244650-110255868 8.677130421 T47D 2
chr9:111035779-111036598 chr9:110241988-110244649 9.785636424 T47D 3
chr9:111036599-111038407 chr9:110195013-110201199 8.515826801 T47D 2
chr9:111038408-111038716 chr9:110244650-110255868 11.37697972 T47D 2
chr9:111038408-111038716 chr9:110241988-110244649 8.19770585 T47D 2
chr9:111038717-111042644 chr9:110195013-110201199 7.950358081 T47D 2
chr9:111042645-111046448 chr9:110195013-110201199 8.564153818 T47D 2
chr10:22277484-22283176 chr10:23277012-23280039 11.75664289 T47D 6
chr10:22277484-22283176 chr10:23274447-23277011 15.12421365 T47D 6
chr10:22277484-22283176 chr10:23271475-23274330 9.21646456 T47D 4
chr10:22283250-22290007 chr10:23274447-23277011 11.22076214 T47D 3
chr10:80826155-80829926 chr10:79808895-79813012 7.272687674 T47D 2
chr10:80826155-80829926 chr10:79805880-79807298 14.37697972 T47D 4
chr10:80826155-80829926 chr10:79807299-79808894 15.17668107 T47D 4
chr10:80829927-80832393 chr10:79807299-79808894 14.09867856 T47D 4
chr10:80829927-80832393 chr10:79805880-79807298 9.633506002 T47D 4
chr10:80832394-80833840 chr10:79807299-79808894 7.07553217 T47D 2
chr10:80832394-80833840 chr10:79805880-79807298 6.685867323 T47D 3
chr10:123349882-123354489 chr10:122705718-122708722 8.888541286 T47D 3
chr10:123354490-123358400 chr10:122705554-122705717 7.596178215 T47D 3
chr10:123354490-123358400 chr10:122705718-122708722 13.48862507 T47D 3
chr10:123354490-123358400 chr10:122701138-122705553 10.44976914 T47D 3
chr10:123358401-123359779 chr10:122705718-122708722 12.40800661 T47D 2
chr10:123362678-123369251 chr10:122705718-122708722 13.90920076 T47D 2
chr10:123362678-123369251 chr10:122705554-122705717 11.34285393 T47D 2
chr10:123362678-123369251 chr10:122701138-122705553 11.43172268 T47D 3
chr10:123369252-123377668 chr10:122705554-122705717 9.425757015 T47D 2
chr10:123369252-123377668 chr10:122705718-122708722 16.23112885 T47D 2
chr10:123369252-123377668 chr10:122701138-122705553 11.59617821 T47D 2
chr10:123377669-123380234 chr10:122701138-122705553 6.957512547 T47D 2
chr11:1959541-2001733 chr11:1647384-1652792 6.991989355 T47D 3
chr11:65455828-65473855 chr11:65755748-65759406 10.48448534 T47D 2
chr11:65455828-65473855 chr11:65736506-65754245 7.456595185 T47D 3
chr11:65455828-65473855 chr11:65596910-65600556 6.986124733 T47D 3
chr11:65455828-65473855 chr11:65725868-65736505 8.254729963 T47D 3
chr11:65455828-65473855 chr11:65754246-65755747 7.506352666 T47D 2
chr11:65473856-65480278 chr11:65542525-65560509 11.00675607 T47D 4
chr11:65473856-65480278 chr11:65566872-65577503 14.53925115 T47D 4
chr11:65473856-65480278 chr11:65590364-65596909 12.53068913 T47D 4
chr11:65473856-65480278 chr11:65538090-65541319 12.25208847 T47D 4
chr11:65473856-65480278 chr11:65541320-65542524 8.881039664 T47D 3
chr11:65473856-65480278 chr11:65596910-65600556 15.84410573 T47D 4
chr11:65473856-65480278 chr11:65664081-65668293 8.015315871 T47D 3
chr11:65473856-65480278 chr11:65712308-65719776 6.864974793 T47D 3
chr11:65473856-65480278 chr11:65533743-65538089 13.78182145 T47D 4
chr11:65473856-65480278 chr11:65616145-65627750 16.12421365 T47D 4
chr11:65473856-65480278 chr11:65646744-65657865 12.90920076 T47D 3
chr11:65473856-65480278 chr11:65577504-65580061 15.53925115 T47D 4
chr11:65473856-65480278 chr11:65669066-65692121 6.873407685 T47D 2
chr11:65473856-65480278 chr11:65695191-65704517 8.864806637 T47D 2
chr11:65473856-65480278 chr11:65560510-65566871 11.47624135 T47D 4
chr11:65473856-65480278 chr11:65532219-65533742 9.686015863 T47D 2
chr11:65473856-65480278 chr11:65494348-65504437 7.598133654 T47D 3
chr11:65473856-65480278 chr11:65725868-65736505 12.90920076 T47D 4
chr11:65473856-65480278 chr11:65615894-65616144 11.33537881 T47D 2
chr11:65473856-65480278 chr11:65736506-65754245 13.7221152 T47D 4
chr11:65473856-65480278 chr11:65705450-65712307 8.19474387 T47D 3
chr11:65473856-65480278 chr11:65528787-65532027 8.267565806 T47D 3
chr11:65473856-65480278 chr11:65627751-65646743 15.34660607 T47D 4
chr11:65473856-65480278 chr11:65600557-65607749 15.34660607 T47D 4
chr11:65473856-65480278 chr11:65755748-65759406 24.06446284 T47D 3
chr11:65473856-65480278 chr11:65754246-65755747 12.00675607 T47D 3
chr11:65473856-65480278 chr11:65719878-65725867 11.79201722 T47D 3
chr11:65473856-65480278 chr11:65491398-65494347 6.875438935 T47D 3
chr11:65473856-65480278 chr11:65657866-65663289 9.656608097 T47D 3
chr11:65473856-65480278 chr11:65704518-65705449 7.998615677 T47D 3
chr11:65480279-65491397 chr11:65725868-65736505 8.937215132 T47D 5
chr11:65480279-65491397 chr11:65577504-65580061 11.98320134 T47D 5
chr11:65480279-65491397 chr11:65566872-65577503 8.902971792 T47D 5
chr11:65480279-65491397 chr11:65533743-65538089 11.32054377 T47D 4
chr11:65480279-65491397 chr11:65615894-65616144 8.207481108 T47D 2
chr11:65480279-65491397 chr11:65616145-65627750 9.356029322 T47D 5
chr11:65480279-65491397 chr11:65627751-65646743 7.645877378 T47D 5
chr11:65480279-65491397 chr11:65755748-65759406 17.63878682 T47D 3
chr11:65480279-65491397 chr11:65541320-65542524 7.292001751 T47D 2
chr11:65480279-65491397 chr11:65532219-65533742 6.984479594 T47D 2
chr11:65480279-65491397 chr11:65736506-65754245 8.25296843 T47D 5
chr11:65480279-65491397 chr11:65590364-65596909 9.341917423 T47D 4
chr11:65480279-65491397 chr11:65538090-65541319 9.825660061 T47D 4
chr11:65480279-65491397 chr11:65600557-65607749 10.97156664 T47D 5
chr11:65480279-65491397 chr11:65646744-65657865 8.043205828 T47D 4
chr11:65480279-65491397 chr11:65542525-65560509 7.735581271 T47D 3
chr11:65480279-65491397 chr11:65596910-65600556 11.45583514 T47D 4
chr11:65480279-65491397 chr11:65754246-65755747 10.35413974 T47D 3
chr11:65480279-65491397 chr11:65657866-65663289 7.737735237 T47D 3
chr11:65491398-65494347 chr11:65754246-65755747 8.268010465 T47D 3
chr11:65491398-65494347 chr11:65541320-65542524 7.62351401 T47D 2
chr11:65491398-65494347 chr11:65528787-65532027 7.644433383 T47D 3
chr11:65491398-65494347 chr11:65542525-65560509 9.524300805 T47D 4
chr11:65491398-65494347 chr11:65566872-65577503 7.830249415 T47D 5
chr11:65491398-65494347 chr11:65532219-65533742 7.089807683 T47D 2
chr11:65491398-65494347 chr11:65736506-65754245 8.172928932 T47D 5
chr11:65491398-65494347 chr11:65538090-65541319 10.32794222 T47D 3
chr11:65491398-65494347 chr11:65533743-65538089 11.75165948 T47D 3
chr11:65491398-65494347 chr11:65627751-65646743 7.941110004 T47D 5
chr11:65491398-65494347 chr11:65755748-65759406 12.86547938 T47D 3
chr11:65491398-65494347 chr11:65560510-65566871 8.847424559 T47D 4
chr11:65491398-65494347 chr11:65725868-65736505 8.564153818 T47D 5
chr11:65491398-65494347 chr11:65590364-65596909 9.320543772 T47D 5
chr11:65491398-65494347 chr11:65600557-65607749 11.47213695 T47D 5
chr11:65491398-65494347 chr11:65616145-65627750 10.71724945 T47D 5
chr11:65491398-65494347 chr11:65657866-65663289 7.018492174 T47D 4
chr11:65491398-65494347 chr11:65577504-65580061 12.17001734 T47D 5
chr11:65491398-65494347 chr11:65596910-65600556 13.80228555 T47D 5
chr11:65494348-65504437 chr11:65616145-65627750 8.544089703 T47D 5
chr11:65494348-65504437 chr11:65596910-65600556 11.47624135 T47D 5
chr11:65494348-65504437 chr11:65736506-65754245 8.422288401 T47D 5
chr11:65494348-65504437 chr11:65615894-65616144 7.490699402 T47D 3
chr11:65494348-65504437 chr11:65695191-65704517 8.864806637 T47D 2
chr11:65494348-65504437 chr11:65577504-65580061 10.64385619 T47D 5
chr11:65494348-65504437 chr11:65538090-65541319 7.949644582 T47D 3
chr11:65494348-65504437 chr11:65627751-65646743 7.453304538 T47D 5
chr11:65494348-65504437 chr11:65725868-65736505 7.896082118 T47D 3
chr11:65494348-65504437 chr11:65528787-65532027 7.139388337 T47D 4
chr11:65494348-65504437 chr11:65754246-65755747 8.361238468 T47D 3
chr11:65494348-65504437 chr11:65755748-65759406 14.34660607 T47D 3
chr11:65494348-65504437 chr11:65719878-65725867 7.36100128 T47D 2
chr11:65494348-65504437 chr11:65590364-65596909 9.14857036 T47D 5
chr11:65494348-65504437 chr11:65560510-65566871 7.457102105 T47D 4
chr11:65494348-65504437 chr11:65533743-65538089 9.460909695 T47D 3
chr11:65494348-65504437 chr11:65566872-65577503 8.025429573 T47D 4
chr11:65494348-65504437 chr11:65600557-65607749 12.90920076 T47D 5
chr11:65504438-65512576 chr11:65600557-65607749 11.77675046 T47D 2
chr11:65504438-65512576 chr11:65616145-65627750 9.585054836 T47D 2
chr11:65504438-65512576 chr11:65596910-65600556 7.962901776 T47D 2
chr11:65504438-65512576 chr11:65560510-65566871 7.442724223 T47D 2
chr11:65504438-65512576 chr11:65627751-65646743 6.9475062 T47D 2
chr11:65504438-65512576 chr11:65725868-65736505 11.72699743 T47D 2
chr11:65504438-65512576 chr11:65755748-65759406 6.833536486 T47D 2
chr11:65504438-65512576 chr11:65736506-65754245 11.34285393 T47D 2
chr11:65504438-65512576 chr11:65577504-65580061 10.63007237 T47D 2
chr11:65528787-65532027 chr11:65577504-65580061 7.563880813 T47D 4
chr11:65528787-65532027 chr11:65616145-65627750 7.01680973 T47D 4
chr11:65528787-65532027 chr11:65600557-65607749 8.298573372 T47D 5
chr11:65528787-65532027 chr11:65596910-65600556 9.529622445 T47D 3
chr11:65528787-65532027 chr11:65590364-65596909 7.916850639 T47D 4
chr11:65528787-65532027 chr11:65755748-65759406 7.630644078 T47D 2
chr11:65532219-65533742 chr11:65600557-65607749 6.828444713 T47D 2
chr11:65532219-65533742 chr11:65596910-65600556 7.53683794 T47D 2
chr11:65533743-65538089 chr11:65600557-65607749 11.77169723 T47D 3
chr11:65533743-65538089 chr11:65725868-65736505 8.441219064 T47D 2
chr11:65533743-65538089 chr11:65577504-65580061 12.13066867 T47D 3
chr11:65533743-65538089 chr11:65616145-65627750 6.839637383 T47D 2
chr11:65533743-65538089 chr11:65596910-65600556 10.69555438 T47D 3
chr11:65533743-65538089 chr11:65560510-65566871 7.219901596 T47D 3
chr11:65533743-65538089 chr11:65590364-65596909 7.941464605 T47D 3
chr11:65533743-65538089 chr11:65627751-65646743 8.034479441 T47D 3
chr11:65533743-65538089 chr11:65755748-65759406 13.95428865 T47D 2
chr11:65533743-65538089 chr11:65566872-65577503 9.355084223 T47D 2
chr11:65538090-65541319 chr11:65725868-65736505 6.827461281 T47D 2
chr11:65538090-65541319 chr11:65754246-65755747 7.269567851 T47D 2
chr11:65538090-65541319 chr11:65600557-65607749 10.98612473 T47D 4
chr11:65538090-65541319 chr11:65596910-65600556 10.21046938 T47D 3
chr11:65538090-65541319 chr11:65577504-65580061 8.769177241 T47D 2
chr11:65538090-65541319 chr11:65755748-65759406 11.35413974 T47D 2
chr11:65541320-65542524 chr11:65755748-65759406 7.645877378 T47D 3
chr11:65541320-65542524 chr11:65596910-65600556 9.066608654 T47D 2
chr11:65541320-65542524 chr11:65600557-65607749 7.4195689 T47D 2
chr11:65542525-65560509 chr11:65600557-65607749 8.2040735 T47D 4
chr11:65542525-65560509 chr11:65755748-65759406 10.34098152 T47D 3
chr11:65542525-65560509 chr11:65577504-65580061 8.315938932 T47D 4
chr11:65560510-65566871 chr11:65754246-65755747 7.444482229 T47D 2
chr11:65560510-65566871 chr11:65600557-65607749 6.825169209 T47D 4
chr11:65560510-65566871 chr11:65755748-65759406 12.09867856 T47D 3
chr11:65566872-65577503 chr11:65755748-65759406 9.740509355 T47D 2
chr11:65577504-65580061 chr11:65755748-65759406 13.27335709 T47D 3
chr11:65577504-65580061 chr11:65600557-65607749 7.980648217 T47D 3
chr11:65577504-65580061 chr11:65754246-65755747 6.825169209 T47D 2
chr11:65590364-65596909 chr11:65736506-65754245 6.828280761 T47D 4
chr11:65590364-65596909 chr11:65616145-65627750 6.824188006 T47D 3
chr11:65590364-65596909 chr11:65755748-65759406 12.94288388 T47D 2
chr11:65590364-65596909 chr11:65600557-65607749 7.431971788 T47D 3
chr11:65596910-65600556 chr11:65755748-65759406 15.17668107 T47D 3
chr11:65596910-65600556 chr11:65736506-65754245 8.040544379 T47D 3
chr11:65596910-65600556 chr11:65615894-65616144 8.682455117 T47D 2
chr11:65596910-65600556 chr11:65754246-65755747 8.016062607 T47D 2
chr11:65600557-65607749 chr11:65754246-65755747 6.821737915 T47D 2
chr11:65600557-65607749 chr11:65627751-65646743 6.712853988 T47D 5
chr11:65600557-65607749 chr11:65736506-65754245 10.34472878 T47D 5
chr11:65600557-65607749 chr11:65755748-65759406 12.93156857 T47D 3
chr11:65600557-65607749 chr11:65616145-65627750 8.285009859 T47D 5
chr11:65600557-65607749 chr11:65725868-65736505 9.330726455 T47D 5
chr11:65615894-65616144 chr11:65755748-65759406 7.360052919 T47D 2
chr11:65616145-65627750 chr11:65754246-65755747 7.964702669 T47D 2
chr11:65616145-65627750 chr11:65725868-65736505 7.456341792 T47D 5
chr11:65616145-65627750 chr11:65755748-65759406 14.43971547 T47D 3
chr11:65616145-65627750 chr11:65736506-65754245 7.270904092 T47D 5
chr11:65616145-65627750 chr11:65719878-65725867 7.428488218 T47D 2
chr11:65627751-65646743 chr11:65725868-65736505 8.410949889 T47D 5
chr11:65627751-65646743 chr11:65695191-65704517 7.731282964 T47D 2
chr11:65627751-65646743 chr11:65736506-65754245 9.343791053 T47D 5
chr11:65627751-65646743 chr11:65719878-65725867 6.89179272 T47D 3
chr11:65627751-65646743 chr11:65754246-65755747 7.926294913 T47D 3
chr11:65627751-65646743 chr11:65755748-65759406 12.97737226 T47D 3
chr11:65646744-65657865 chr11:65754246-65755747 10.20535041 T47D 2
chr11:65646744-65657865 chr11:65719878-65725867 8.683047964 T47D 2
chr11:65646744-65657865 chr11:65755748-65759406 14.31685873 T47D 2
chr11:65646744-65657865 chr11:65705450-65712307 7.299936763 T47D 4
chr11:65646744-65657865 chr11:65725868-65736505 8.82631479 T47D 5
chr11:65646744-65657865 chr11:65736506-65754245 9.647322819 T47D 4
chr11:65657866-65663289 chr11:65719878-65725867 10.63465236 T47D 3
chr11:65657866-65663289 chr11:65705450-65712307 6.825987388 T47D 3
chr11:65657866-65663289 chr11:65712308-65719776 10.40213802 T47D 4
chr11:65657866-65663289 chr11:65725868-65736505 11.27335709 T47D 5
chr11:65657866-65663289 chr11:65754246-65755747 11.00379061 T47D 2
chr11:65657866-65663289 chr11:65736506-65754245 11.78691033 T47D 5
chr11:65657866-65663289 chr11:65755748-65759406 17.55305695 T47D 3
chr11:65663290-65664080 chr11:65725868-65736505 9.819129063 T47D 4
chr11:65663290-65664080 chr11:65755748-65759406 9.948574995 T47D 3
chr11:65663290-65664080 chr11:65719878-65725867 7.105020082 T47D 2
chr11:65663290-65664080 chr11:65754246-65755747 7.454822365 T47D 2
chr11:65663290-65664080 chr11:65736506-65754245 8.853417762 T47D 5
chr11:65664081-65668293 chr11:65705450-65712307 7.321005065 T47D 2
chr11:65664081-65668293 chr11:65712308-65719776 8.011215714 T47D 3
chr11:65664081-65668293 chr11:65736506-65754245 8.243755507 T47D 4
chr11:65664081-65668293 chr11:65755748-65759406 14.84410573 T47D 3
chr11:65664081-65668293 chr11:65719878-65725867 9.330726455 T47D 3
chr11:65664081-65668293 chr11:65754246-65755747 7.708773666 T47D 2
chr11:65664081-65668293 chr11:65725868-65736505 10.02467797 T47D 5
chr11:65668294-65669065 chr11:65755748-65759406 7.280292596 T47D 2
chr11:65668294-65669065 chr11:65725868-65736505 7.926294913 T47D 4
chr11:65669066-65692121 chr11:65695191-65704517 7.567433914 T47D 2
chr11:65669066-65692121 chr11:65755748-65759406 8.604015925 T47D 3
chr11:65669066-65692121 chr11:65725868-65736505 7.602332828 T47D 4
chr11:65669066-65692121 chr11:65704518-65705449 6.769964265 T47D 4
chr11:65692122-65694861 chr11:65755748-65759406 10.95142899 T47D 2
chr11:65692122-65694861 chr11:65719878-65725867 6.708622765 T47D 2
chr11:65692122-65694861 chr11:65712308-65719776 7.276261468 T47D 2
chr11:65695191-65704517 chr11:65725868-65736505 14.37697972 T47D 2
chr11:65695191-65704517 chr11:65736506-65754245 8.01680973 T47D 2
chr11:65704518-65705449 chr11:65725868-65736505 8.211324311 T47D 4
chr11:65705450-65712307 chr11:65725868-65736505 8.924541302 T47D 3
chr11:65705450-65712307 chr11:65755748-65759406 9.356975042 T47D 2
chr11:65705450-65712307 chr11:65719878-65725867 8.103828921 T47D 2
chr11:65712308-65719776 chr11:65725868-65736505 7.265344567 T47D 2
chr11:65712308-65719776 chr11:65755748-65759406 8.605700989 T47D 2
chr11:65725868-65736505 chr11:65755748-65759406 14.47213695 T47D 3
chr11:65725868-65736505 chr11:65754246-65755747 7.435963338 T47D 2
chr11:69346169-69348730 chr11:68886943-68891662 10.72455425 T47D 2
chr11:69352511-69360972 chr11:68886943-68891662 7.501377399 T47D 2
chr11:69389012-69394922 chr11:68886943-68891662 15.17668107 T47D 3
chr11:69389012-69394922 chr11:69065355-69075253 7.055627281 T47D 2
chr11:69408134-69408495 chr11:68886943-68891662 9.63809692 T47D 2
chr11:69413937-69434305 chr11:68886943-68891662 13.95428865 T47D 4
chr11:69413937-69434305 chr11:68891663-68903868 8.026181564 T47D 2
chr11:69435868-69442831 chr11:68873432-68882444 21.08357166 T47D 2
chr11:69435868-69442831 chr11:69065355-69075253 7.620387909 T47D 2
chr11:69435868-69442831 chr11:68861120-68873431 8.172096448 T47D 2
chr11:69435868-69442831 chr11:68886943-68891662 14.20364811 T47D 2
chr11:69442832-69449030 chr11:68861120-68873431 16.93156857 T47D 2
chr11:69442832-69449030 chr11:69056186-69060150 7.134515049 T47D 2
chr11:69442832-69449030 chr11:68886943-68891662 22.48796192 T47D 5
chr11:69442832-69449030 chr11:68873432-68882444 32.4537462 T47D 3
chr11:69442832-69449030 chr11:68882445-68884282 15.60964047 T47D 2
chr11:69442832-69449030 chr11:69065355-69075253 11.42377393 T47D 3
chr11:69442832-69449030 chr11:69060151-69065192 15.60964047 T47D 2
chr11:69442832-69449030 chr11:68891663-68903868 14.50530381 T47D 3
chr11:69442832-69449030 chr11:69075254-69079808 9.420804401 T47D 2
chr11:69442832-69449030 chr11:68886551-68886942 12.1371527 T47D 2
chr11:69442832-69449030 chr11:68856787-68858830 7.159872779 T47D 3
chr11:69442832-69449030 chr11:69255869-69257338 13.97737226 T47D 2
chr11:69442832-69449030 chr11:69065193-69065354 7.132084564 T47D 2
chr11:69449031-69463779 chr11:69065193-69065354 12.54786428 T47D 3
chr11:69449031-69463779 chr11:68856787-68858830 18.00556915 T47D 5
chr11:69449031-69463779 chr11:68903869-68910597 13.12421365 T47D 5
chr11:69449031-69463779 chr11:69065355-69075253 21.0518628 T47D 5
chr11:69449031-69463779 chr11:68858831-68861119 11.44372854 T47D 4
chr11:69449031-69463779 chr11:68891663-68903868 27.3366379 T47D 5
chr11:69449031-69463779 chr11:69025303-69034392 8.419321926 T47D 3
chr11:69449031-69463779 chr11:68843286-68856786 7.394107475 T47D 5
chr11:69449031-69463779 chr11:69035991-69038807 10.79714225 T47D 2
chr11:69449031-69463779 chr11:69060151-69065192 18.39551567 T47D 5
chr11:69449031-69463779 chr11:68886551-68886942 23.25349666 T47D 6
chr11:69449031-69463779 chr11:69038808-69056185 7.633219554 T47D 3
chr11:69449031-69463779 chr11:69255869-69257338 19.16603382 T47D 2
chr11:69449031-69463779 chr11:68886943-68891662 42.41953049 T47D 6
chr11:69449031-69463779 chr11:69056186-69060150 10.50740228 T47D 3
chr11:69449031-69463779 chr11:68861120-68873431 21.99046226 T47D 5
chr11:69449031-69463779 chr11:68882445-68884282 26.69571899 T47D 3
chr11:69449031-69463779 chr11:69075254-69079808 13.37697972 T47D 3
chr11:69449031-69463779 chr11:68873432-68882444 54.66542269 T47D 6
chr11:69449031-69463779 chr11:68884283-68886550 16.34660607 T47D 2
chr11:69463780-69466159 chr11:68861120-68873431 25.64942534 T47D 5
chr11:69463780-69466159 chr11:68856787-68858830 21.02083591 T47D 5
chr11:69463780-69466159 chr11:68886943-68891662 29.13181811 T47D 6
chr11:69463780-69466159 chr11:69065355-69075253 13.45583514 T47D 5
chr11:69463780-69466159 chr11:68891663-68903868 19.66853416 T47D 4
chr11:69463780-69466159 chr11:69060151-69065192 17.06367211 T47D 5
chr11:69463780-69466159 chr11:68843286-68856786 8.976645277 T47D 3
chr11:69463780-69466159 chr11:68903869-68910597 9.948574995 T47D 3
chr11:69463780-69466159 chr11:68882445-68884282 24.94315654 T47D 3
chr11:69463780-69466159 chr11:68873432-68882444 54.50930349 T47D 6
chr11:69463780-69466159 chr11:68886551-68886942 22.25349666 T47D 3
chr11:69463780-69466159 chr11:68858831-68861119 12.1371527 T47D 3
chr11:69463780-69466159 chr11:69075254-69079808 8.978827322 T47D 3
chr11:69463780-69466159 chr11:69035991-69038807 9.482419924 T47D 3
chr11:69463780-69466159 chr11:68884283-68886550 12.62778782 T47D 2
chr11:69463780-69466159 chr11:69056186-69060150 11.60964047 T47D 2
chr11:69466160-69473753 chr11:68816140-68819693 10.66244189 T47D 2
chr11:69466160-69473753 chr11:68884283-68886550 13.42377393 T47D 3
chr11:69466160-69473753 chr11:68858831-68861119 19.66853416 T47D 3
chr11:69466160-69473753 chr11:69034393-69035990 9.486553723 T47D 2
chr11:69466160-69473753 chr11:68886943-68891662 37.86313714 T47D 5
chr11:69466160-69473753 chr11:68942552-68947995 11.61415596 T47D 2
chr11:69466160-69473753 chr11:69065355-69075253 14.28771238 T47D 3
chr11:69466160-69473753 chr11:69056186-69060150 16.47213695 T47D 2
chr11:69466160-69473753 chr11:68415917-68417176 8.636373613 T47D 3
chr11:69466160-69473753 chr11:68856787-68858830 26.31239035 T47D 4
chr11:69466160-69473753 chr11:68891663-68903868 22.99046226 T47D 3
chr11:69466160-69473753 chr11:69035991-69038807 9.965784285 T47D 2
chr11:69466160-69473753 chr11:68861120-68873431 39.09760239 T47D 5
chr11:69466160-69473753 chr11:68843286-68856786 14.53925115 T47D 3
chr11:69466160-69473753 chr11:69065193-69065354 9.019427713 T47D 3
chr11:69466160-69473753 chr11:68903869-68910597 13.19010158 T47D 2
chr11:69466160-69473753 chr11:69075254-69079808 9.96434231 T47D 2
chr11:69466160-69473753 chr11:69060151-69065192 18.66853416 T47D 4
chr11:69466160-69473753 chr11:68882445-68884282 32.63431845 T47D 2
chr11:69466160-69473753 chr11:69038808-69056185 8.567433914 T47D 2
chr11:69466160-69473753 chr11:68873432-68882444 67.72486608 T47D 5
chr11:69466160-69473753 chr11:68886551-68886942 19.66853416 T47D 3
chr11:69473754-69473933 chr11:68886943-68891662 19.34660607 T47D 2
chr11:69473754-69473933 chr11:68873432-68882444 27.57542476 T47D 3
chr11:69473754-69473933 chr11:68891663-68903868 13.90920076 T47D 2
chr11:69473754-69473933 chr11:68861120-68873431 20.02083591 T47D 2
chr11:69473934-69477443 chr11:68882445-68884282 28.75984933 T47D 2
chr11:69473934-69477443 chr11:69025303-69034392 11.23808161 T47D 2
chr11:69473934-69477443 chr11:68873432-68882444 58.79470571 T47D 5
chr11:69473934-69477443 chr11:68778363-68788870 8.505303815 T47D 2
chr11:69473934-69477443 chr11:69075254-69079808 10.67890314 T47D 2
chr11:69473934-69477443 chr11:68823496-68843285 7.071645596 T47D 2
chr11:69473934-69477443 chr11:68861120-68873431 33.37128404 T47D 5
chr11:69473934-69477443 chr11:68891663-68903868 25.25349666 T47D 4
chr11:69473934-69477443 chr11:68856787-68858830 22.99046226 T47D 5
chr11:69473934-69477443 chr11:68886551-68886942 22.25349666 T47D 4
chr11:69473934-69477443 chr11:69065355-69075253 14.88717445 T47D 4
chr11:69473934-69477443 chr11:69060151-69065192 15.53925115 T47D 2
chr11:69473934-69477443 chr11:69038808-69056185 7.023551308 T47D 2
chr11:69473934-69477443 chr11:68858831-68861119 15.76164357 T47D 4
chr11:69473934-69477443 chr11:68770073-68778362 11.53925115 T47D 2
chr11:69473934-69477443 chr11:68808330-68816139 8.185474186 T47D 3
chr11:69473934-69477443 chr11:69065193-69065354 8.874253692 T47D 2
chr11:69473934-69477443 chr11:68942552-68947995 10.86279029 T47D 2
chr11:69473934-69477443 chr11:68666738-68671755 7.216035506 T47D 2
chr11:69473934-69477443 chr11:68903869-68910597 11.66947372 T47D 2
chr11:69473934-69477443 chr11:68671756-68674912 8.790738799 T47D 2
chr11:69473934-69477443 chr11:68843286-68856786 13.78182145 T47D 2
chr11:69473934-69477443 chr11:69056186-69060150 11.19685895 T47D 2
chr11:69473934-69477443 chr11:70037890-70053980 6.65777297 T47D 2
chr11:69473934-69477443 chr11:68886943-68891662 47.3694898 T47D 6
chr11:69477444-69481374 chr11:68856787-68858830 27.38639093 T47D 4
chr11:69477444-69481374 chr11:68843286-68856786 13.62778782 T47D 4
chr11:69477444-69481374 chr11:68886943-68891662 43.80655361 T47D 4
chr11:69477444-69481374 chr11:68861120-68873431 42.92203083 T47D 4
chr11:69477444-69481374 chr11:69075254-69079808 8.962901776 T47D 2
chr11:69477444-69481374 chr11:68891663-68903868 26.89735285 T47D 2
chr11:69477444-69481374 chr11:69065355-69075253 13.60964047 T47D 4
chr11:69477444-69481374 chr11:68778363-68788870 6.816362316 T47D 2
chr11:69477444-69481374 chr11:68468936-68472158 7.656026013 T47D 2
chr11:69477444-69481374 chr11:69056186-69060150 11.06428983 T47D 2
chr11:69477444-69481374 chr11:68882445-68884282 23.35819404 T47D 2
chr11:69477444-69481374 chr11:68884283-68886550 16.23112885 T47D 2
chr11:69477444-69481374 chr11:69060151-69065192 16.34660607 T47D 2
chr11:69477444-69481374 chr11:68770073-68778362 8.811978949 T47D 2
chr11:69477444-69481374 chr11:69065193-69065354 7.785954794 T47D 2
chr11:69477444-69481374 chr11:68886551-68886942 23.43792124 T47D 3
chr11:69477444-69481374 chr11:68903869-68910597 16.02467797 T47D 2
chr11:69477444-69481374 chr11:68873432-68882444 59.65720218 T47D 4
chr11:69477444-69481374 chr11:68858831-68861119 22.57542476 T47D 3
chr11:69481375-69483824 chr11:68856787-68858830 22.57542476 T47D 4
chr11:69481375-69483824 chr11:68858831-68861119 15.93156857 T47D 4
chr11:69481375-69483824 chr11:68891663-68903868 20.34660607 T47D 3
chr11:69481375-69483824 chr11:68873432-68882444 46.0215665 T47D 3
chr11:69481375-69483824 chr11:69075254-69079808 7.121599522 T47D 2
chr11:69481375-69483824 chr11:69060151-69065192 16.47213695 T47D 2
chr11:69481375-69483824 chr11:68886943-68891662 38.93713772 T47D 4
chr11:69481375-69483824 chr11:68843286-68856786 11.54355128 T47D 3
chr11:69481375-69483824 chr11:68903869-68910597 11.71240005 T47D 2
chr11:69481375-69483824 chr11:69065355-69075253 11.66947372 T47D 2
chr11:69481375-69483824 chr11:68861120-68873431 23.25349666 T47D 4
chr11:69481375-69483824 chr11:68886551-68886942 18.34660607 T47D 3
chr11:69483825-69486382 chr11:69056186-69060150 12.55652914 T47D 2
chr11:69483825-69486382 chr11:69065355-69075253 14.64616635 T47D 3
chr11:69483825-69486382 chr11:68882445-68884282 22.76806984 T47D 2
chr11:69483825-69486382 chr11:68873432-68882444 53.15084952 T47D 5
chr11:69483825-69486382 chr11:69060151-69065192 20.36597139 T47D 2
chr11:69483825-69486382 chr11:68886551-68886942 16.68364106 T47D 2
chr11:69483825-69486382 chr11:69038808-69056185 6.81668754 T47D 2
chr11:69483825-69486382 chr11:69075254-69079808 7.171888402 T47D 2
chr11:69483825-69486382 chr11:68903869-68910597 9.533893936 T47D 2
chr11:69483825-69486382 chr11:68891663-68903868 27.51884123 T47D 2
chr11:69483825-69486382 chr11:69065193-69065354 11.67890314 T47D 2
chr11:69483825-69486382 chr11:68886943-68891662 35.47081972 T47D 6
chr11:69483825-69486382 chr11:68770073-68778362 7.350367987 T47D 2
chr11:69483825-69486382 chr11:68856787-68858830 25.03937186 T47D 4
chr11:69483825-69486382 chr11:68861120-68873431 34.33957518 T47D 5
chr11:69483825-69486382 chr11:68843286-68856786 18.49860916 T47D 4
chr11:69483825-69486382 chr11:68858831-68861119 14.20364811 T47D 3
chr11:69483825-69486382 chr11:68942552-68947995 7.6257918 T47D 2
chr11:69486383-69491666 chr11:69065355-69075253 7.916850639 T47D 3
chr11:69486383-69491666 chr11:68671756-68674912 9.64039787 T47D 2
chr11:69486383-69491666 chr11:68666738-68671755 7.581458126 T47D 2
chr11:69486383-69491666 chr11:68843286-68856786 14.53925115 T47D 3
chr11:69486383-69491666 chr11:69060151-69065192 13.17668107 T47D 2
chr11:69486383-69491666 chr11:70034974-70037889 13.42377393 T47D 3
chr11:69486383-69491666 chr11:68886943-68891662 29.21928095 T47D 6
chr11:69486383-69491666 chr11:69056186-69060150 7.227448781 T47D 2
chr11:69486383-69491666 chr11:68886551-68886942 15.02467797 T47D 3
chr11:69486383-69491666 chr11:68882445-68884282 21.32749725 T47D 2
chr11:69486383-69491666 chr11:68856787-68858830 23.11599314 T47D 5
chr11:69486383-69491666 chr11:68861120-68873431 31.54120904 T47D 4
chr11:69486383-69491666 chr11:70037890-70053980 16.68364106 T47D 3
chr11:69486383-69491666 chr11:68891663-68903868 21.66853416 T47D 2
chr11:69486383-69491666 chr11:68778363-68788870 7.319852108 T47D 2
chr11:69486383-69491666 chr11:68873432-68882444 48.29286852 T47D 4
chr11:69486383-69491666 chr11:68858831-68861119 17.0440433 T47D 3
chr11:69491667-69494762 chr11:68882445-68884282 18.34660607 T47D 2
chr11:69491667-69494762 chr11:68873432-68882444 35.27817464 T47D 4
chr11:69491667-69494762 chr11:69060151-69065192 10.67890314 T47D 2
chr11:69491667-69494762 chr11:68861120-68873431 23.40549976 T47D 3
chr11:69491667-69494762 chr11:68843286-68856786 11.11778738 T47D 2
chr11:69491667-69494762 chr11:68886551-68886942 8.692566812 T47D 2
chr11:69491667-69494762 chr11:68891663-68903868 14.88717445 T47D 3
chr11:69491667-69494762 chr11:70037890-70053980 13.95428865 T47D 4
chr11:69491667-69494762 chr11:68886943-68891662 21.57542476 T47D 3
chr11:69491667-69494762 chr11:68856787-68858830 15.93156857 T47D 3
chr11:69491667-69494762 chr11:70034974-70037889 14.53925115 T47D 4
chr12:115821670-115825881 chr12:115119071-115123605 9.551107504 T47D 3
chr12:115827922-115831237 chr12:115119071-115123605 7.119792514 T47D 2
chr13:33158436-33162869 chr13:34118723-34122547 12.73189622 T47D 2
chr13:33158436-33162869 chr13:34297470-34297968 11.7221152 T47D 2
chr13:33158436-33162869 chr13:34117380-34118722 22.87498504 T47D 4
chr13:33158436-33162869 chr13:34297969-34300684 11.62778782 T47D 3
chr13:33158436-33162869 chr13:34110551-34117379 20.02083591 T47D 4
chr13:33162870-33163392 chr13:34110551-34117379 7.477526372 T47D 3
chr14:37065710-37070043 chr14:37411556-37415457 7.792656851 T47D 2
chr14:37074036-37094513 chr14:37410306-37411555 8.095912878 T47D 2
chr14:37074036-37094513 chr14:37411556-37415457 14.20364811 T47D 3
chr14:37094633-37096233 chr14:37410306-37411555 7.778333231 T47D 2
chr14:37094633-37096233 chr14:37411556-37415457 12.53068913 T47D 3
chr14:37096234-37102917 chr14:37411556-37415457 18.72993471 T47D 3
chr14:37096234-37102917 chr14:37410306-37411555 11.06738242 T47D 3
chr14:37102918-37103574 chr14:37410306-37411555 8.180442986 T47D 2
chr14:37102918-37103574 chr14:37411556-37415457 14.84410573 T47D 3
chr14:37103575-37105234 chr14:37411556-37415457 10.10502008 T47D 3
chr14:37105235-37105679 chr14:37411556-37415457 9.067382425 T47D 3
chr14:37105680-37108800 chr14:37410306-37411555 14.25914323 T47D 3
chr14:37105680-37108800 chr14:37411556-37415457 18.72993471 T47D 3
chr14:37108801-37109481 chr14:37411556-37415457 16.82723191 T47D 3
chr14:37108801-37109481 chr14:37410306-37411555 10.7221152 T47D 2
chr14:37109482-37111541 chr14:37411556-37415457 21.08357166 T47D 3
chr14:37109482-37111541 chr14:37410306-37411555 14.31685873 T47D 3
chr14:37111542-37112010 chr14:37411556-37415457 26.57542476 T47D 3
chr14:37111542-37112010 chr14:37410306-37411555 16.69890781 T47D 3
chr14:37112011-37112991 chr14:37411556-37415457 23.40549976 T47D 3
chr14:37112011-37112991 chr14:37410306-37411555 14.25914323 T47D 3
chr14:37112992-37115437 chr14:37410306-37411555 20.16603382 T47D 3
chr14:37112992-37115437 chr14:37411556-37415457 27.89735285 T47D 3
chr14:37112992-37115437 chr14:37619825-37620862 9.257376301 T47D 3
chr14:37115438-37117621 chr14:37612482-37619512 12.52217763 T47D 3
chr14:37115438-37117621 chr14:37417142-37418452 7.530155691 T47D 2
chr14:37115438-37117621 chr14:37410306-37411555 54.50930349 T47D 3
chr14:37115438-37117621 chr14:37619825-37620862 21.57542476 T47D 3
chr14:37115438-37117621 chr14:37619513-37619824 20.06763012 T47D 3
chr14:37115438-37117621 chr14:37402941-37410305 12.01270533 T47D 3
chr14:37115438-37117621 chr14:37415458-37417141 7.006014129 T47D 2
chr14:37115438-37117621 chr14:37411556-37415457 70.42706626 T47D 3
chr14:37117622-37125741 chr14:37619825-37620862 18.55305695 T47D 3
chr14:37117622-37125741 chr14:37410306-37411555 46.24395892 T47D 3
chr14:37117622-37125741 chr14:37402941-37410305 12.07981953 T47D 3
chr14:37117622-37125741 chr14:37411556-37415457 63.13113337 T47D 3
chr14:37117622-37125741 chr14:37612482-37619512 8.661857448 T47D 3
chr14:37117622-37125741 chr14:37619513-37619824 13.66478203 T47D 3
chr14:37125742-37128055 chr14:37410306-37411555 20.82053726 T47D 3
chr14:37125742-37128055 chr14:37411556-37415457 33.33957518 T47D 3
chr14:37125742-37128055 chr14:37619825-37620862 7.529355897 T47D 2
chr14:37128056-37134240 chr14:37410306-37411555 21.18310734 T47D 3
chr14:37128056-37134240 chr14:37402941-37410305 6.800354664 T47D 2
chr14:37128056-37134240 chr14:37411556-37415457 31.14889162 T47D 3
chr14:37134241-37137370 chr14:37411556-37415457 7.764777819 T47D 3
chr14:68319753-68323242 chr14:69255090-69257981 11.74174401 T47D 2
chr14:68323243-68324587 chr14:69255090-69257981 12.8126275 T47D 2
chr14:68323243-68324587 chr14:69257982-69263908 10.57401656 T47D 2
chr14:68324588-68329512 chr14:69257982-69263908 8.022050455 T47D 2
chr14:68348423-68350204 chr14:69257982-69263908 9.968672564 T47D 3
chr14:68348423-68350204 chr14:69280294-69288644 9.423773929 T47D 3
chr14:68348423-68350204 chr14:69255090-69257981 12.40018711 T47D 2
chr14:68348423-68350204 chr14:69276282-69280293 10.25033016 T47D 2
chr14:68383303-68386673 chr14:69255090-69257981 9.722115204 T47D 3
chr14:68383303-68386673 chr14:69276282-69280293 16.23112885 T47D 2
chr14:68383303-68386673 chr14:69288645-69296090 10.06274601 T47D 3
chr14:68383303-68386673 chr14:69280294-69288644 14.28771238 T47D 2
chr14:68395428-68400705 chr14:69276282-69280293 14.15020886 T47D 2
chr14:68395428-68400705 chr14:69255090-69257981 16.60964047 T47D 3
chr14:68395428-68400705 chr14:69280294-69288644 9.182537187 T47D 2
chr14:68400706-68403283 chr14:69288645-69296090 11.00083123 T47D 3
chr14:68400706-68403283 chr14:69280294-69288644 21.48796192 T47D 4
chr14:68400706-68403283 chr14:69255090-69257981 32.73385412 T47D 4
chr14:68400706-68403283 chr14:69257982-69263908 26.43792124 T47D 2
chr14:68403284-68404885 chr14:69255090-69257981 9.244192886 T47D 2
chr14:68403284-68404885 chr14:69280294-69288644 9.358868343 T47D 2
chr14:68404886-68407116 chr14:69280294-69288644 19.25349666 T47D 2
chr14:68404886-68407116 chr14:69275833-69276281 14.68364106 T47D 2
chr14:68404886-68407116 chr14:69276282-69280293 16.62414004 T47D 2
chr14:68404886-68407116 chr14:69255090-69257981 20.00556915 T47D 2
chr14:68404886-68407116 chr14:69257982-69263908 18.66853416 T47D 3
chr14:68407117-68408626 chr14:69257982-69263908 31.08177743 T47D 5
chr14:68407117-68408626 chr14:69288645-69296090 19.08357166 T47D 3
chr14:68407117-68408626 chr14:69249843-69255089 21.32749725 T47D 3
chr14:68407117-68408626 chr14:69255090-69257981 36.91827869 T47D 6
chr14:68407117-68408626 chr14:69280294-69288644 23.4710881 T47D 4
chr14:68407117-68408626 chr14:69275833-69276281 27.21928095 T47D 3
chr14:68407117-68408626 chr14:69276282-69280293 21.48796192 T47D 4
chr14:68407117-68408626 chr14:69240189-69249842 11.44372854 T47D 2
chr14:68407117-68408626 chr14:69272186-69275832 20.11599314 T47D 3
chr14:68408627-68409281 chr14:69249843-69255089 19.34660607 T47D 3
chr14:68408627-68409281 chr14:69275833-69276281 17.55305695 T47D 2
chr14:68408627-68409281 chr14:69257982-69263908 28.97135344 T47D 4
chr14:68408627-68409281 chr14:69276282-69280293 20.69278171 T47D 4
chr14:68408627-68409281 chr14:69280294-69288644 16.60964047 T47D 4
chr14:68408627-68409281 chr14:69255090-69257981 36.88128449 T47D 6
chr14:68409282-68412116 chr14:69255090-69257981 44.436604 T47D 6
chr14:68409282-68412116 chr14:69169911-69172052 8.644433383 T47D 2
chr14:68409282-68412116 chr14:69257982-69263908 37.01514023 T47D 6
chr14:68409282-68412116 chr14:69288645-69296090 24.0147098 T47D 4
chr14:68409282-68412116 chr14:69296091-69298258 7.644722067 T47D 2
chr14:68409282-68412116 chr14:69275833-69276281 29.63431845 T47D 5
chr14:68409282-68412116 chr14:69272186-69275832 21.48796192 T47D 2
chr14:68409282-68412116 chr14:69249843-69255089 23.38955821 T47D 4
chr14:68409282-68412116 chr14:69280294-69288644 30.78632154 T47D 6
chr14:68409282-68412116 chr14:69276282-69280293 32.37128404 T47D 5
chr14:68412117-68413539 chr14:69276282-69280293 18.25349666 T47D 4
chr14:68412117-68413539 chr14:69257982-69263908 22.76806984 T47D 5
chr14:68412117-68413539 chr14:69280294-69288644 20.18310734 T47D 2
chr14:68412117-68413539 chr14:69288645-69296090 15.93156857 T47D 3
chr14:68412117-68413539 chr14:69275833-69276281 17.23112885 T47D 2
chr14:68412117-68413539 chr14:69255090-69257981 24.1694324 T47D 5
chr14:68415752-68420131 chr14:69255090-69257981 16.60964047 T47D 2
chr14:68415752-68420131 chr14:69280294-69288644 7.743597977 T47D 2
chr14:68420132-68424942 chr14:69288645-69296090 11.48035746 T47D 2
chr14:68420132-68424942 chr14:69280294-69288644 15.07358757 T47D 2
chr14:68420132-68424942 chr14:69255090-69257981 12.89814557 T47D 2
chr14:68420132-68424942 chr14:69257982-69263908 11.75165948 T47D 2
chr14:68420132-68424942 chr14:69275833-69276281 10.47418769 T47D 2
chr14:68420132-68424942 chr14:69276282-69280293 12.86547938 T47D 4
chr14:68432413-68437627 chr14:69257982-69263908 9.983201338 T47D 2
chr14:68432413-68437627 chr14:69255090-69257981 11.6507978 T47D 2
chr14:68441272-68446393 chr14:69280294-69288644 8.314101104 T47D 2
chr14:68700420-68708751 chr14:69255090-69257981 6.98210659 T47D 2
chr14:68708752-68709635 chr14:69255090-69257981 12.62778782 T47D 2
chr14:68708752-68709635 chr14:69257982-69263908 10.07514304 T47D 2
chr14:68709636-68717131 chr14:69280294-69288644 11.17001734 T47D 4
chr14:68709636-68717131 chr14:69249843-69255089 11.50530381 T47D 3
chr14:68709636-68717131 chr14:69255090-69257981 26.19691314 T47D 6
chr14:68709636-68717131 chr14:69276282-69280293 14.25914323 T47D 5
chr14:68709636-68717131 chr14:69272186-69275832 8.077479389 T47D 4
chr14:68709636-68717131 chr14:69275833-69276281 13.06120385 T47D 4
chr14:68709636-68717131 chr14:69257982-69263908 20.76806984 T47D 5
chr14:68717132-68718188 chr14:69276282-69280293 13.30221195 T47D 4
chr14:68717132-68718188 chr14:69280294-69288644 12.15678151 T47D 4
chr14:68717132-68718188 chr14:69272186-69275832 8.605139082 T47D 3
chr14:68717132-68718188 chr14:69240189-69249842 9.757891433 T47D 2
chr14:68717132-68718188 chr14:69257982-69263908 21.44614174 T47D 4
chr14:68717132-68718188 chr14:69255090-69257981 23.31239035 T47D 6
chr14:68717132-68718188 chr14:69249843-69255089 10.57401656 T47D 3
chr14:68717132-68718188 chr14:69275833-69276281 10.46396302 T47D 4
chr14:68718189-68723170 chr14:69280294-69288644 8.935801418 T47D 2
chr14:68718189-68723170 chr14:69255090-69257981 17.20910254 T47D 5
chr14:68718189-68723170 chr14:69257982-69263908 14.15020886 T47D 4
chr14:68723171-68726966 chr14:69257982-69263908 7.825660061 T47D 2
chr14:68723171-68726966 chr14:69255090-69257981 12.40018711 T47D 3
chr14:68727484-68730032 chr14:69255090-69257981 7.315479256 T47D 2
chr14:68730033-68731477 chr14:69255090-69257981 7.192209862 T47D 2
chr14:68734584-68736658 chr14:69255090-69257981 6.696302237 T47D 2
chr14:68759226-68764889 chr14:69257982-69263908 6.785318123 T47D 2
chr16:53792493-53797994 chr16:54955077-54958052 10.13552896 T47D 2
chr16:53792493-53797994 chr16:55298890-55300909 8.101845834 T47D 2
chr16:53792493-53797994 chr16:54958053-54961525 14.88717445 T47D 2
chr16:53797995-53807565 chr16:54463209-54463359 8.201523066 T47D 2
chr16:53797995-53807565 chr16:54952262-54955076 12.63694782 T47D 2
chr16:53797995-53807565 chr16:54958053-54961525 46.0215665 T47D 3
chr16:53797995-53807565 chr16:54210394-54220531 15.53925115 T47D 2
chr16:53797995-53807565 chr16:54972271-54977185 13.15020886 T47D 2
chr16:53797995-53807565 chr16:54315522-54316960 30.37128404 T47D 3
chr16:53797995-53807565 chr16:54965466-54969769 34.50558513 T47D 5
chr16:53797995-53807565 chr16:54980969-54981536 18.20910254 T47D 2
chr16:53797995-53807565 chr16:54856467-54856944 13.53925115 T47D 2
chr16:53797995-53807565 chr16:55396493-55403290 14.93156857 T47D 2
chr16:53797995-53807565 chr16:54113223-54114936 8.466512401 T47D 2
chr16:53797995-53807565 chr16:55403291-55406473 23.25349666 T47D 2
chr16:53797995-53807565 chr16:53979369-53981628 12.34660607 T47D 2
chr16:53797995-53807565 chr16:54856945-54860013 18.29930035 T47D 2
chr16:53797995-53807565 chr16:53983172-53985260 10.08607852 T47D 2
chr16:53797995-53807565 chr16:54969770-54972270 32.08177743 T47D 4
chr16:53797995-53807565 chr16:54854801-54856466 14.68364106 T47D 2
chr16:53797995-53807565 chr16:54961526-54961771 33.73385412 T47D 3
chr16:53797995-53807565 chr16:54929706-54940605 7.390229911 T47D 2
chr16:53797995-53807565 chr16:53975338-53979368 10.95715398 T47D 2
chr16:53797995-53807565 chr16:54847981-54850609 19.34660607 T47D 2
chr16:53797995-53807565 chr16:54208727-54210393 25.80989001 T47D 2
chr16:53797995-53807565 chr16:54313414-54314198 19.25349666 T47D 2
chr16:53797995-53807565 chr16:54955077-54958052 39.01514023 T47D 3
chr16:53797995-53807565 chr16:54987564-54992157 16.47213695 T47D 2
chr16:53797995-53807565 chr16:55298890-55300909 25.03937186 T47D 2
chr16:53797995-53807565 chr16:54207143-54208726 21.93156857 T47D 2
chr16:53797995-53807565 chr16:54949552-54952261 10.09394064 T47D 2
chr16:53797995-53807565 chr16:54961772-54965465 32.14889162 T47D 3
chr16:53797995-53807565 chr16:54463655-54465562 28.89735285 T47D 2
chr16:53797995-53807565 chr16:54850610-54854800 22.0518628 T47D 2
chr16:53797995-53807565 chr16:54314199-54315521 27.63431845 T47D 2
chr16:53807566-53808944 chr16:54313414-54314198 14.76164357 T47D 2
chr16:53807566-53808944 chr16:54856945-54860013 11.20024954 T47D 2
chr16:53807566-53808944 chr16:55327090-55331161 7.699447485 T47D 2
chr16:53807566-53808944 chr16:54961526-54961771 33.47081972 T47D 2
chr16:53807566-53808944 chr16:55396493-55403290 10.23808161 T47D 2
chr16:53807566-53808944 chr16:54850610-54854800 9.331655727 T47D 2
chr16:53807566-53808944 chr16:55394384-55396492 8.984662295 T47D 2
chr16:53807566-53808944 chr16:54208727-54210393 23.7888284 T47D 2
chr16:53807566-53808944 chr16:54980969-54981536 8.840133183 T47D 3
chr16:53807566-53808944 chr16:54952262-54955076 12.25208847 T47D 2
chr16:53807566-53808944 chr16:54316961-54323196 11.29494395 T47D 2
chr16:53807566-53808944 chr16:54837389-54842339 7.327942224 T47D 2
chr16:53807566-53808944 chr16:54969770-54972270 31.73385412 T47D 3
chr16:53807566-53808944 chr16:55298890-55300909 13.47213695 T47D 2
chr16:53807566-53808944 chr16:54463655-54465562 19.44614174 T47D 2
chr16:53807566-53808944 chr16:54856467-54856944 9.712400049 T47D 2
chr16:53807566-53808944 chr16:54972271-54977185 13.66478203 T47D 2
chr16:53807566-53808944 chr16:54207143-54208726 17.69890781 T47D 2
chr16:53807566-53808944 chr16:53979369-53981628 8.410949889 T47D 2
chr16:53807566-53808944 chr16:54958053-54961525 40.22159111 T47D 2
chr16:53807566-53808944 chr16:54955077-54958052 35.95624654 T47D 2
chr16:53807566-53808944 chr16:53975338-53979368 7.082554496 T47D 2
chr16:53807566-53808944 chr16:54210394-54220531 13.12421365 T47D 2
chr16:53807566-53808944 chr16:54315522-54316960 19.55305695 T47D 2
chr16:53807566-53808944 chr16:54965466-54969769 37.30242218 T47D 4
chr16:53807566-53808944 chr16:54961772-54965465 30.65856599 T47D 4
chr16:53807566-53808944 chr16:54314199-54315521 20.03626595 T47D 2
chr16:53807566-53808944 chr16:55403291-55406473 12.87628613 T47D 2
chr16:53807566-53808944 chr16:54847981-54850609 13.36171296 T47D 2
chr16:53807566-53808944 chr16:54854801-54856466 7.617551865 T47D 2
chr16:53807566-53808944 chr16:54987564-54992157 8.978099607 T47D 2
chr16:53808945-53809471 chr16:54315522-54316960 23.53980085 T47D 2
chr16:53808945-53809471 chr16:54856945-54860013 7.077674256 T47D 2
chr16:53808945-53809471 chr16:54832644-54837388 8.131477582 T47D 2
chr16:53808945-53809471 chr16:54972271-54977185 13.15020886 T47D 2
chr16:53808945-53809471 chr16:54313414-54314198 14.23112885 T47D 2
chr16:53808945-53809471 chr16:54304474-54313413 8.099469723 T47D 2
chr16:53808945-53809471 chr16:54439858-54463208 7.998246749 T47D 2
chr16:53808945-53809471 chr16:54463655-54465562 18.60964047 T47D 2
chr16:53808945-53809471 chr16:54463209-54463359 7.044157537 T47D 2
chr16:53808945-53809471 chr16:54113223-54114936 7.043586436 T47D 2
chr16:53808945-53809471 chr16:54969770-54972270 32.29328153 T47D 2
chr16:53808945-53809471 chr16:55406474-55410490 12.82304411 T47D 2
chr16:53808945-53809471 chr16:54952262-54955076 6.720592892 T47D 2
chr16:53808945-53809471 chr16:54847981-54850609 6.789940362 T47D 2
chr16:53808945-53809471 chr16:54850610-54854800 11.19347631 T47D 2
chr16:53808945-53809471 chr16:54958053-54961525 40.83456799 T47D 2
chr16:53808945-53809471 chr16:54210394-54220531 16.60964047 T47D 2
chr16:53808945-53809471 chr16:54208727-54210393 26.71148631 T47D 2
chr16:53808945-53809471 chr16:54465563-54469523 8.408006613 T47D 2
chr16:53808945-53809471 chr16:54946895-54948107 10.21904157 T47D 2
chr16:53808945-53809471 chr16:54316961-54323196 8.972291064 T47D 2
chr16:53808945-53809471 chr16:54955077-54958052 26.69571899 T47D 2
chr16:53808945-53809471 chr16:54965466-54969769 32.4537462 T47D 3
chr16:53808945-53809471 chr16:54961772-54965465 29.51884123 T47D 4
chr16:53808945-53809471 chr16:54314199-54315521 15.40800661 T47D 2
chr16:53808945-53809471 chr16:55403291-55406473 10.07825901 T47D 2
chr16:53808945-53809471 chr16:54980969-54981536 10.98320134 T47D 2
chr16:53808945-53809471 chr16:54961526-54961771 41.37771031 T47D 2
chr16:53808945-53809471 chr16:54207143-54208726 23.25349666 T47D 2
chr16:53809472-53810437 chr16:54955077-54958052 51.56588702 T47D 2
chr16:53809472-53810437 chr16:54208727-54210393 37.82751323 T47D 2
chr16:53809472-53810437 chr16:54210394-54220531 22.0518628 T47D 2
chr16:53809472-53810437 chr16:53975338-53979368 12.01867923 T47D 2
chr16:53809472-53810437 chr16:54854801-54856466 10.08451122 T47D 2
chr16:53809472-53810437 chr16:54958053-54961525 68.83449057 T47D 2
chr16:53809472-53810437 chr16:54113223-54114936 10.01568919 T47D 2
chr16:53809472-53810437 chr16:54980969-54981536 8.103828921 T47D 2
chr16:53809472-53810437 chr16:55294767-55298889 12.53925115 T47D 2
chr16:53809472-53810437 chr16:53979369-53981628 13.60964047 T47D 2
chr16:53809472-53810437 chr16:54952262-54955076 20.90299942 T47D 2
chr16:53809472-53810437 chr16:54207143-54208726 30.65856599 T47D 2
chr16:53809472-53810437 chr16:54856467-54856944 14.76164357 T47D 2
chr16:53809472-53810437 chr16:54969770-54972270 41.33706833 T47D 3
chr16:53809472-53810437 chr16:54197976-54207086 10.09394064 T47D 2
chr16:53809472-53810437 chr16:55298890-55300909 8.572917368 T47D 2
chr16:53809472-53810437 chr16:54972271-54977185 13.15020886 T47D 2
chr16:53809472-53810437 chr16:54463655-54465562 29.51884123 T47D 2
chr16:53809472-53810437 chr16:54315522-54316960 25.03937186 T47D 2
chr16:53809472-53810437 chr16:54965466-54969769 52.77233789 T47D 5
chr16:53809472-53810437 chr16:54856945-54860013 9.366466491 T47D 2
chr16:53809472-53810437 chr16:54850610-54854800 14.37697972 T47D 2
chr16:53809472-53810437 chr16:54847981-54850609 11.18673473 T47D 2
chr16:53809472-53810437 chr16:54463209-54463359 16.86117924 T47D 2
chr16:53809472-53810437 chr16:55403291-55406473 11.54355128 T47D 2
chr16:53809472-53810437 chr16:54961526-54961771 61.22910853 T47D 3
chr16:53809472-53810437 chr16:54439858-54463208 12.78182145 T47D 2
chr16:53809472-53810437 chr16:54961772-54965465 47.53613967 T47D 4
chr16:53809472-53810437 chr16:54314199-54315521 25.3737909 T47D 2
chr16:53809472-53810437 chr16:54313414-54314198 24.50503543 T47D 2
chr16:53809472-53810437 chr16:54977186-54980968 9.77675046 T47D 2
chr16:53809472-53810437 chr16:55406474-55410490 12.02467797 T47D 2
chr16:53810438-53811347 chr16:54210394-54220531 8.999353817 T47D 2
chr16:53810438-53811347 chr16:54961772-54965465 13.78182145 T47D 2
chr16:53810438-53811347 chr16:54958053-54961525 15.53925115 T47D 2
chr16:53810438-53811347 chr16:54955077-54958052 10.90366257 T47D 2
chr16:53810438-53811347 chr16:54208727-54210393 10.82828076 T47D 2
chr16:53810438-53811347 chr16:54315522-54316960 7.395564252 T47D 2
chr16:53810438-53811347 chr16:54961526-54961771 22.76806984 T47D 2
chr16:53810438-53811347 chr16:54965466-54969769 14.80228555 T47D 2
chr16:53810438-53811347 chr16:54207143-54208726 9.829592898 T47D 2
chr16:53810438-53811347 chr16:54969770-54972270 12.15020886 T47D 2
chr16:53810438-53811347 chr16:54463655-54465562 12.04282532 T47D 2
chr16:53811348-53814937 chr16:54463655-54465562 8.586717885 T47D 2
chr16:53811348-53814937 chr16:54207143-54208726 9.836171547 T47D 2
chr16:53811348-53814937 chr16:54961772-54965465 13.1371527 T47D 2
chr16:53811348-53814937 chr16:54314199-54315521 7.570721485 T47D 2
chr16:53811348-53814937 chr16:54965466-54969769 19.55305695 T47D 4
chr16:53811348-53814937 chr16:54847981-54850609 8.383228282 T47D 2
chr16:53811348-53814937 chr16:54315522-54316960 10.96867256 T47D 2
chr16:53811348-53814937 chr16:54208727-54210393 14.04892552 T47D 2
chr16:53811348-53814937 chr16:54313414-54314198 9.429731384 T47D 2
chr16:53811348-53814937 chr16:54961526-54961771 23.55750285 T47D 2
chr16:53811348-53814937 chr16:54958053-54961525 25.25349666 T47D 2
chr16:53811348-53814937 chr16:54955077-54958052 16.34660607 T47D 2
chr16:53811348-53814937 chr16:54210394-54220531 6.761800119 T47D 2
chr16:53811348-53814937 chr16:54969770-54972270 11.66478203 T47D 3
chr16:53814938-53818958 chr16:54955077-54958052 14.28771238 T47D 2
chr16:53814938-53818958 chr16:54969770-54972270 18.60964047 T47D 2
chr16:53814938-53818958 chr16:54958053-54961525 22.66853416 T47D 2
chr16:53814938-53818958 chr16:54961772-54965465 11.36551453 T47D 2
chr16:53814938-53818958 chr16:54961526-54961771 13.1371527 T47D 2
chr16:53818959-53822891 chr16:54958053-54961525 12.03070176 T47D 2
chr16:53818959-53822891 chr16:54961526-54961771 8.983201338 T47D 2
chr16:53818959-53822891 chr16:54965466-54969769 13.53925115 T47D 2
chr16:53818959-53822891 chr16:54955077-54958052 13.15020886 T47D 2
chr16:53822892-53826460 chr16:54955077-54958052 17.10374954 T47D 2
chr16:53822892-53826460 chr16:54958053-54961525 17.16603382 T47D 2
chr16:53822892-53826460 chr16:54961526-54961771 8.10780329 T47D 2
chr16:53836798-53840643 chr16:54958053-54961525 14.15020886 T47D 2
chr16:53836798-53840643 chr16:54952262-54955076 6.938630233 T47D 2
chr16:53836798-53840643 chr16:54961772-54965465 15.12421365 T47D 2
chr16:53836798-53840643 chr16:54969770-54972270 13.48862507 T47D 2
chr16:53836798-53840643 chr16:54955077-54958052 17.55305695 T47D 2
chr16:53840644-53846094 chr16:54958053-54961525 8.270681299 T47D 2
chr16:80647288-80649080 chr16:78231212-78234834 16.34660607 T47D 2
chr16:80649081-80656604 chr16:78234835-78235229 10.38082178 T47D 2
chr16:80649081-80656604 chr16:78231212-78234834 17.93156857 T47D 2
chr16:80649081-80656604 chr16:78168689-78169242 12.44775279 T47D 2
chr16:80649081-80656604 chr16:78169243-78172638 7.365752462 T47D 2
chr17:52972470-52978755 chr17:49781427-49784717 7.135326121 T47D 2
chr17:52972470-52978755 chr17:49612122-49613416 22.18310734 T47D 2
chr17:52972470-52978755 chr17:49426572-49427213 8.582287341 T47D 2
chr17:52972470-52978755 chr17:49613417-49615693 22.18310734 T47D 2
chr17:52978756-52979606 chr17:49686571-49691792 9.368372297 T47D 2
chr17:52978756-52979606 chr17:49419939-49424595 9.712400049 T47D 2
chr17:52978756-52979606 chr17:49424596-49426571 10.71968027 T47D 2
chr17:52978756-52979606 chr17:50469062-50473377 7.68898988 T47D 2
chr17:52978756-52979606 chr17:49834159-49837359 7.482419924 T47D 2
chr17:52978756-52979606 chr17:49612122-49613416 10.03070176 T47D 2
chr17:52978756-52979606 chr17:49679529-49686570 14.53925115 T47D 2
chr17:52978756-52979606 chr17:49613417-49615693 9.728220566 T47D 2
chr17:52978756-52979606 chr17:50462786-50463147 8.052751285 T47D 2
chr17:52983926-52986288 chr17:49613417-49615693 6.902626526 T47D 2
chr17:52993976-53002481 chr17:49613417-49615693 10.54570617 T47D 3
chr17:52993976-53002481 chr17:49612122-49613416 8.663026569 T47D 2
chr17:53035361-53046275 chr17:49612122-49613416 7.395078496 T47D 2
chr17:53063213-53064335 chr17:53434035-53435685 6.959845408 T47D 2
chr17:53066432-53071208 chr17:53434035-53435685 7.038646346 T47D 3
chr17:53066432-53071208 chr17:53432434-53434034 7.592553701 T47D 2
chr17:53071209-53071630 chr17:53432434-53434034 11.39240976 T47D 3
chr17:53071209-53071630 chr17:53434035-53435685 10.86547938 T47D 3
chr17:53071631-53075668 chr17:53434035-53435685 10.49485703 T47D 3
chr17:53071631-53075668 chr17:53432434-53434034 10.27514371 T47D 3
chr19:18525495-18551020 chr19:17416133-17417573 6.532824877 T47D 2
chr22:40832108-40832988 chr22:41042083-41042910 8.967227702 T47D 2
chr22:40832989-40833337 chr22:41040170-41042082 12.31685873 T47D 4
chr22:40832989-40833337 chr22:41042083-41042910 19.79406505 T47D 5
chr22:40833338-40842574 chr22:41040170-41042082 7.231345619 T47D 2
chr22:40833338-40842574 chr22:41042083-41042910 9.134717774 T47D 5
chr1:114378236-114383134 chr1:114470859-114473031 6.729597841 ZR751 2
chr2:19338528-19341294 chr2:19184983-19186062 9.749174216 ZR751 2
chr2:172956858-172963112 chr2:172813781-172815212 11.63236055 ZR751 2
chr2:172963113-172966043 chr2:172815213-172816421 7.804219028 ZR751 2
chr2:172963113-172966043 chr2:172813781-172815212 16.86117924 ZR751 3
chr2:172963113-172966043 chr2:172805542-172813780 10.19855325 ZR751 4
chr2:172966044-172973100 chr2:172813781-172815212 39.37771031 ZR751 4
chr2:172966044-172973100 chr2:172680855-172681712 7.29517052 ZR751 3
chr2:172966044-172973100 chr2:172800927-172803716 11.26979047 ZR751 4
chr2:172966044-172973100 chr2:172645407-172648186 7.83123475 ZR751 2
chr2:172966044-172973100 chr2:172816422-172818347 17.63878682 ZR751 3
chr2:172966044-172973100 chr2:172564939-172567844 8.160904676 ZR751 4
chr2:172966044-172973100 chr2:172803717-172805541 7.898145568 ZR751 3
chr2:172966044-172973100 chr2:172805542-172813780 22.57542476 ZR751 4
chr2:172966044-172973100 chr2:172548622-172549837 7.582287341 ZR751 4
chr2:172966044-172973100 chr2:172815213-172816421 20.69278171 ZR751 4
chr2:172966044-172973100 chr2:172664112-172667431 11.76666164 ZR751 5
chr2:172966044-172973100 chr2:172667432-172672114 11.88172002 ZR751 3
chr2:172973101-172980572 chr2:172664112-172667431 8.353195878 ZR751 3
chr2:172973101-172980572 chr2:172805542-172813780 13.25914323 ZR751 3
chr2:172973101-172980572 chr2:172813781-172815212 24.99046226 ZR751 3
chr2:172973101-172980572 chr2:172815213-172816421 7.457609204 ZR751 2
chr2:217882496-217884804 chr2:218375366-218376342 8.307230024 ZR751 2
chr2:217888754-217891187 chr2:218385700-218395993 6.694508025 ZR751 2
chr2:217891188-217900372 chr2:218375366-218376342 6.816037165 ZR751 2
chr2:217900373-217907078 chr2:218375366-218376342 9.627787821 ZR751 2
chr2:217907079-217907961 chr2:218375366-218376342 9.88172002 ZR751 2
chr2:217907962-217908485 chr2:218376343-218385699 7.585331878 ZR751 2
chr2:217909929-217912885 chr2:218375366-218376342 10.97737226 ZR751 2
chr2:217912886-217925467 chr2:218230849-218232200 7.921040463 ZR751 2
chr2:217912886-217925467 chr2:217563273-217565782 10.07514304 ZR751 3
chr2:217912886-217925467 chr2:217552337-217560726 7.632933163 ZR751 3
chr2:217912886-217925467 chr2:218375366-218376342 23.99046226 ZR751 3
chr2:217912886-217925467 chr2:218374766-218375365 17.25349666 ZR751 3
chr2:217912886-217925467 chr2:218376343-218385699 10.23460104 ZR751 4
chr2:217912886-217925467 chr2:217560727-217563272 7.641837829 ZR751 3
chr2:217912886-217925467 chr2:218252928-218253864 6.665514101 ZR751 2
chr2:217925468-217927199 chr2:218375366-218376342 17.66853416 ZR751 3
chr2:217925468-217927199 chr2:217563273-217565782 6.715580628 ZR751 2
chr2:217925468-217927199 chr2:218376343-218385699 11.06738242 ZR751 3
chr2:217927200-217927769 chr2:218374766-218375365 10.85208379 ZR751 2
chr2:217927200-217927769 chr2:218375366-218376342 10.74174401 ZR751 3
chr2:217927770-217929190 chr2:218376343-218385699 7.549755273 ZR751 2
chr2:217927770-217929190 chr2:218375366-218376342 14.02467797 ZR751 3
chr2:217929191-217935399 chr2:218375366-218376342 9.895394957 ZR751 2
chr2:217935400-217937502 chr2:218375366-218376342 9.22680033 ZR751 2
chr2:217937503-217938483 chr2:218375366-218376342 8.680678034 ZR751 2
chr2:217938484-217939427 chr2:218375366-218376342 7.739892423 ZR751 2
chr2:218236794-218241714 chr2:218375366-218376342 11.80228555 ZR751 2
chr2:218241715-218244713 chr2:218375366-218376342 10.50740228 ZR751 3
chr2:218241715-218244713 chr2:217563273-217565782 7.330029893 ZR751 2
chr2:218244714-218245707 chr2:218375366-218376342 8.147342709 ZR751 2
chr2:218250629-218252882 chr2:218374219-218374765 12.07358757 ZR751 2
chr2:218250629-218252882 chr2:217552337-217560726 15.76164357 ZR751 3
chr2:218250629-218252882 chr2:217563273-217565782 13.68364106 ZR751 3
chr2:218250629-218252882 chr2:217912886-217925467 9.722115204 ZR751 2
chr2:218250629-218252882 chr2:218374766-218375365 29.21928095 ZR751 3
chr2:218250629-218252882 chr2:218376343-218385699 16.12421365 ZR751 3
chr2:218250629-218252882 chr2:218375366-218376342 32.14889162 ZR751 3
chr2:218250629-218252882 chr2:217560727-217563272 13.30221195 ZR751 3
chr2:218252883-218252927 chr2:218375366-218376342 23.50503543 ZR751 3
chr2:218252883-218252927 chr2:218374766-218375365 22.48796192 ZR751 3
chr2:218252928-218253864 chr2:217552337-217560726 20.69278171 ZR751 3
chr2:218252928-218253864 chr2:218374766-218375365 27.17488683 ZR751 3
chr2:218252928-218253864 chr2:217925468-217927199 10.84145615 ZR751 2
chr2:218252928-218253864 chr2:218372522-218374218 10.66712597 ZR751 2
chr2:218252928-218253864 chr2:217563273-217565782 16.82723191 ZR751 3
chr2:218252928-218253864 chr2:217560727-217563272 17.0440433 ZR751 3
chr2:218252928-218253864 chr2:218376343-218385699 12.09236478 ZR751 2
chr2:218252928-218253864 chr2:218375366-218376342 26.80989001 ZR751 3
chr2:218252928-218253864 chr2:218374219-218374765 12.02467797 ZR751 2
chr2:218252928-218253864 chr2:218154772-218157253 9.225936182 ZR751 2
chr2:218252928-218253864 chr2:217912886-217925467 10.31685873 ZR751 2
chr2:218254339-218261778 chr2:217560727-217563272 9.510555714 ZR751 3
chr2:218254339-218261778 chr2:218376343-218385699 6.905045127 ZR751 3
chr2:218254339-218261778 chr2:217552337-217560726 9.393379637 ZR751 3
chr2:218254339-218261778 chr2:217565783-217570353 7.749795131 ZR751 2
chr2:218254339-218261778 chr2:218366944-218371361 10.87357685 ZR751 2
chr2:218254339-218261778 chr2:218154772-218157253 9.751659479 ZR751 2
chr2:218254339-218261778 chr2:217623593-217631107 7.704855345 ZR751 2
chr2:218254339-218261778 chr2:218375366-218376342 21.71744376 ZR751 3
chr2:218254339-218261778 chr2:218371362-218371732 10.14366601 ZR751 2
chr2:218254339-218261778 chr2:218374766-218375365 20.76806984 ZR751 3
chr2:218254339-218261778 chr2:217563273-217565782 8.921739952 ZR751 3
chr2:218261779-218268361 chr2:218375366-218376342 13.88717445 ZR751 3
chr2:218261779-218268361 chr2:217560727-217563272 7.054476194 ZR751 3
chr2:218261779-218268361 chr2:217552337-217560726 8.465492108 ZR751 3
chr2:218261779-218268361 chr2:218374766-218375365 13.1371527 ZR751 2
chr2:218294182-218295540 chr2:218375366-218376342 7.752281465 ZR751 2
chr2:218294182-218295540 chr2:217560727-217563272 7.060240833 ZR751 2
chr2:218295541-218301734 chr2:217377184-217381827 6.834030194 ZR751 2
chr2:218344530-218349036 chr2:217552337-217560726 8.456341792 ZR751 3
chr2:218355733-218357138 chr2:217552337-217560726 9.054284436 ZR751 2
chr2:218358948-218362744 chr2:218230849-218232200 6.894021615 ZR751 2
chr2:218362745-218364251 chr2:217552337-217560726 6.810844691 ZR751 3
chr2:218362745-218364251 chr2:218230849-218232200 11.22420944 ZR751 2
chr2:218364252-218366943 chr2:218232201-218236450 10.55002562 ZR751 2
chr2:218364252-218366943 chr2:218230849-218232200 15.12421365 ZR751 2
chr2:218364252-218366943 chr2:217563273-217565782 11.64154972 ZR751 2
chr2:218364252-218366943 chr2:217560727-217563272 7.629215243 ZR751 2
chr2:218364252-218366943 chr2:217552337-217560726 16.34660607 ZR751 3
chr2:218366944-218371361 chr2:217623593-217631107 8.675949819 ZR751 2
chr2:218366944-218371361 chr2:218230849-218232200 16.34660607 ZR751 2
chr2:218366944-218371361 chr2:217563273-217565782 12.48862507 ZR751 4
chr2:218366944-218371361 chr2:217552337-217560726 8.771066822 ZR751 3
chr2:218366944-218371361 chr2:217560727-217563272 9.224209437 ZR751 4
chr2:218366944-218371361 chr2:218232201-218236450 14.47213695 ZR751 2
chr2:218371362-218371732 chr2:217912886-217925467 7.633506002 ZR751 2
chr2:218371362-218371732 chr2:218230849-218232200 13.97737226 ZR751 2
chr2:218371362-218371732 chr2:217552337-217560726 8.033345098 ZR751 2
chr2:218371733-218372521 chr2:217563273-217565782 11.24857399 ZR751 2
chr2:218371733-218372521 chr2:218230849-218232200 23.26799623 ZR751 2
chr2:218371733-218372521 chr2:217552337-217560726 15.23112885 ZR751 3
chr2:218371733-218372521 chr2:217560727-217563272 10.92034131 ZR751 3
chr2:218371733-218372521 chr2:218232201-218236450 19.00556915 ZR751 2
chr2:218372522-218374218 chr2:217563273-217565782 18.86117924 ZR751 4
chr2:218372522-218374218 chr2:217560727-217563272 13.30221195 ZR751 3
chr2:218372522-218374218 chr2:217552337-217560726 14.31685873 ZR751 3
chr2:218372522-218374218 chr2:217546853-217552336 8.345197874 ZR751 2
chr2:218372522-218374218 chr2:218230849-218232200 27.41192603 ZR751 2
chr2:218372522-218374218 chr2:217565783-217570353 7.617268567 ZR751 2
chr2:218374219-218374765 chr2:218230849-218232200 21.21787275 ZR751 3
chr2:218374219-218374765 chr2:217563273-217565782 17.60964047 ZR751 3
chr2:218374219-218374765 chr2:217552337-217560726 13.28771238 ZR751 3
chr2:218374219-218374765 chr2:218232201-218236450 16.34660607 ZR751 3
chr2:218374219-218374765 chr2:217560727-217563272 8.264457027 ZR751 3
chr2:218374219-218374765 chr2:217565783-217570353 11.43971547 ZR751 2
chr2:218374766-218375365 chr2:217552337-217560726 39.86313714 ZR751 4
chr2:218374766-218375365 chr2:217377184-217381827 9.378899472 ZR751 2
chr2:218374766-218375365 chr2:217621942-217623592 20.25349666 ZR751 2
chr2:218374766-218375365 chr2:217560727-217563272 33.08177743 ZR751 4
chr2:218374766-218375365 chr2:218030974-218036250 19.44614174 ZR751 2
chr2:218374766-218375365 chr2:218576103-218580318 9.650797799 ZR751 2
chr2:218374766-218375365 chr2:217912886-217925467 18.79406505 ZR751 3
chr2:218374766-218375365 chr2:218230849-218232200 43.7845273 ZR751 3
chr2:218374766-218375365 chr2:218154772-218157253 17.93156857 ZR751 2
chr2:218374766-218375365 chr2:217955320-217959806 7.254289378 ZR751 2
chr2:218374766-218375365 chr2:217927200-217927769 12.36171296 ZR751 3
chr2:218374766-218375365 chr2:218229242-218230848 13.04892552 ZR751 2
chr2:218374766-218375365 chr2:218222908-218223871 16.81055317 ZR751 2
chr2:218374766-218375365 chr2:218157254-218159099 11.7221152 ZR751 2
chr2:218374766-218375365 chr2:218012663-218015576 9.798426357 ZR751 2
chr2:218374766-218375365 chr2:217925468-217927199 19.79406505 ZR751 3
chr2:218374766-218375365 chr2:218232201-218236450 37.16269742 ZR751 3
chr2:218374766-218375365 chr2:218219318-218222907 13.70274988 ZR751 2
chr2:218374766-218375365 chr2:218027482-218030973 21.40549976 ZR751 2
chr2:218374766-218375365 chr2:217565783-217570353 27.02945639 ZR751 3
chr2:218374766-218375365 chr2:217545143-217546852 13.68364106 ZR751 2
chr2:218374766-218375365 chr2:217909929-217912885 11.52217763 ZR751 2
chr2:218374766-218375365 chr2:217949755-217955319 10.98905406 ZR751 2
chr2:218374766-218375365 chr2:217563273-217565782 40.60010273 ZR751 4
chr2:218374766-218375365 chr2:217623593-217631107 20.69278171 ZR751 2
chr2:218374766-218375365 chr2:217929191-217935399 10.62322954 ZR751 2
chr2:218374766-218375365 chr2:217935400-217937502 8.69316383 ZR751 2
chr2:218374766-218375365 chr2:217546853-217552336 17.96809445 ZR751 2
chr2:218375366-218376342 chr2:218159100-218159343 9.746693226 ZR751 2
chr2:218375366-218376342 chr2:217949755-217955319 7.050263384 ZR751 2
chr2:218375366-218376342 chr2:217602899-217603199 16.34660607 ZR751 2
chr2:218375366-218376342 chr2:218565637-218575163 12.02467797 ZR751 3
chr2:218375366-218376342 chr2:217882496-217884804 8.78182145 ZR751 2
chr2:218375366-218376342 chr2:217545143-217546852 15.84410573 ZR751 3
chr2:218375366-218376342 chr2:217621942-217623592 18.29930035 ZR751 2
chr2:218375366-218376342 chr2:217909929-217912885 11.79714225 ZR751 2
chr2:218375366-218376342 chr2:217563273-217565782 44.40265667 ZR751 6
chr2:218375366-218376342 chr2:217891188-217900372 7.28771238 ZR751 2
chr2:218375366-218376342 chr2:218027482-218030973 22.99046226 ZR751 3
chr2:218375366-218376342 chr2:218008781-218012662 14.00083123 ZR751 2
chr2:218375366-218376342 chr2:218232201-218236450 43.94627837 ZR751 3
chr2:218375366-218376342 chr2:218236451-218236793 10.39823884 ZR751 3
chr2:218375366-218376342 chr2:218154772-218157253 24.28264301 ZR751 3
chr2:218375366-218376342 chr2:217640472-217640852 12.45583514 ZR751 2
chr2:218375366-218376342 chr2:217938484-217939427 8.016062607 ZR751 2
chr2:218375366-218376342 chr2:217546853-217552336 29.04935595 ZR751 4
chr2:218375366-218376342 chr2:217560727-217563272 49.94921566 ZR751 6
chr2:218375366-218376342 chr2:217623593-217631107 24.80989001 ZR751 2
chr2:218375366-218376342 chr2:218575164-218576102 23.29744001 ZR751 3
chr2:218375366-218376342 chr2:217552337-217560726 44.04756171 ZR751 6
chr2:218375366-218376342 chr2:217636672-217640471 16.02467797 ZR751 2
chr2:218375366-218376342 chr2:218030974-218036250 23.25349666 ZR751 2
chr2:218375366-218376342 chr2:218230849-218232200 51.08046019 ZR751 3
chr2:218375366-218376342 chr2:217935400-217937502 9.331655727 ZR751 2
chr2:218375366-218376342 chr2:218036251-218037085 9.443728536 ZR751 2
chr2:218375366-218376342 chr2:217375297-217377183 10.22420944 ZR751 2
chr2:218375366-218376342 chr2:218026371-218027481 8.456341792 ZR751 2
chr2:218375366-218376342 chr2:218157254-218159099 14.53925115 ZR751 2
chr2:218375366-218376342 chr2:218022665-218026370 10.38660414 ZR751 2
chr2:218375366-218376342 chr2:218576103-218580318 18.79406505 ZR751 3
chr2:218375366-218376342 chr2:217927200-217927769 11.8178264 ZR751 3
chr2:218375366-218376342 chr2:217927770-217929190 14.31685873 ZR751 3
chr2:218375366-218376342 chr2:217377184-217381827 16.84410573 ZR751 3
chr2:218375366-218376342 chr2:218223872-218227959 7.187155159 ZR751 2
chr2:218375366-218376342 chr2:217929191-217935399 10.25208847 ZR751 2
chr2:218375366-218376342 chr2:217593494-217595206 13.30221195 ZR751 2
chr2:218375366-218376342 chr2:217605387-217608552 20.30863822 ZR751 2
chr2:218375366-218376342 chr2:217565783-217570353 15.23112885 ZR751 3
chr2:218375366-218376342 chr2:217955320-217959806 11.1371527 ZR751 2
chr2:218375366-218376342 chr2:218219318-218222907 16.34660607 ZR751 2
chr2:218375366-218376342 chr2:217900373-217907078 10.53068913 ZR751 2
chr2:218375366-218376342 chr2:217925468-217927199 18.12421365 ZR751 3
chr2:218375366-218376342 chr2:218222908-218223871 18.86117924 ZR751 2
chr2:218375366-218376342 chr2:218154600-218154771 20.87498504 ZR751 2
chr2:218375366-218376342 chr2:217640853-217652316 11.90366257 ZR751 2
chr2:218375366-218376342 chr2:217912886-217925467 23.80989001 ZR751 3
chr2:218375366-218376342 chr2:218580319-218587644 10.71482271 ZR751 2
chr2:218375366-218376342 chr2:217381828-217383006 10.75414903 ZR751 2
chr2:218375366-218376342 chr2:218012663-218015576 14.60964047 ZR751 3
chr2:218375366-218376342 chr2:217365718-217368928 8.461418134 ZR751 2
chr2:218375366-218376342 chr2:217937503-217938483 8.680678034 ZR751 2
chr2:218375366-218376342 chr2:217907079-217907961 10.16503966 ZR751 2
chr2:218375366-218376342 chr2:218229242-218230848 14.53925115 ZR751 2
chr2:218375366-218376342 chr2:217603525-217605386 13.97737226 ZR751 2
chr2:218376343-218385699 chr2:218576103-218580318 9.900901433 ZR751 3
chr2:218376343-218385699 chr2:217636672-217640471 8.077089735 ZR751 3
chr2:218376343-218385699 chr2:217375297-217377183 7.339111532 ZR751 3
chr2:218376343-218385699 chr2:217546853-217552336 12.42377393 ZR751 5
chr2:218376343-218385699 chr2:217623593-217631107 17.10374954 ZR751 2
chr2:218376343-218385699 chr2:218030974-218036250 9.13552896 ZR751 2
chr2:218376343-218385699 chr2:217560727-217563272 23.76806984 ZR751 6
chr2:218376343-218385699 chr2:217563273-217565782 22.66853416 ZR751 6
chr2:218376343-218385699 chr2:218230849-218232200 20.8475043 ZR751 3
chr2:218376343-218385699 chr2:217605387-217608552 10.75414903 ZR751 2
chr2:218376343-218385699 chr2:217912886-217925467 9.17835182 ZR751 4
chr2:218376343-218385699 chr2:217552337-217560726 23.92007293 ZR751 6
chr2:218376343-218385699 chr2:217570354-217573630 11.25561154 ZR751 3
chr2:218376343-218385699 chr2:218222908-218223871 7.771066822 ZR751 2
chr2:218376343-218385699 chr2:217377184-217381827 12.30951675 ZR751 2
chr2:218376343-218385699 chr2:218575164-218576102 12.84410573 ZR751 3
chr2:218376343-218385699 chr2:217602899-217603199 6.756642887 ZR751 2
chr2:218376343-218385699 chr2:218027482-218030973 9.740509355 ZR751 3
chr2:218376343-218385699 chr2:217640853-217652316 7.000646472 ZR751 2
chr2:218376343-218385699 chr2:217565783-217570353 16.84410573 ZR751 3
chr2:218376343-218385699 chr2:217603200-217603524 8.511081956 ZR751 2
chr2:218376343-218385699 chr2:218232201-218236450 18.86117924 ZR751 3
chr2:218376343-218385699 chr2:217925468-217927199 10.14529894 ZR751 3
chr2:218376343-218385699 chr2:218154772-218157253 12.75165948 ZR751 3
chr2:218376343-218385699 chr2:217927770-217929190 7.481388322 ZR751 2
chr2:218376343-218385699 chr2:217621942-217623592 10.90366257 ZR751 2
chr2:218385700-218395993 chr2:217563273-217565782 10.63007237 ZR751 3
chr2:218385700-218395993 chr2:217552337-217560726 7.652538433 ZR751 4
chr2:218385700-218395993 chr2:218230849-218232200 7.872224108 ZR751 2
chr3:4726295-4728028 chr3:4755909-4761168 13.11138961 ZR751 2
chr3:4726295-4728028 chr3:4753010-4755908 16.34660607 ZR751 2
chr3:4726295-4728028 chr3:4752214-4753009 6.898489763 ZR751 2
chr3:4728029-4728946 chr3:8517141-8524159 6.804057806 ZR751 2
chr3:4728029-4728946 chr3:5017538-5018075 10.48862507 ZR751 2
chr3:4728029-4728946 chr3:5095365-5098932 10.33911153 ZR751 2
chr3:4728029-4728946 chr3:4753010-4755908 23.3737909 ZR751 2
chr3:4728029-4728946 chr3:4755909-4761168 16.02467797 ZR751 2
chr3:4728029-4728946 chr3:5027009-5028985 10.51794064 ZR751 2
chr3:4728029-4728946 chr3:5026310-5027008 9.824351494 ZR751 2
chr3:4728029-4728946 chr3:4752214-4753009 9.313183067 ZR751 2
chr3:4728029-4728946 chr3:5018076-5018511 12.92034131 ZR751 2
chr3:4728947-4730261 chr3:8679662-8683220 7.407026854 ZR751 2
chr3:4728947-4730261 chr3:4752214-4753009 27.57542476 ZR751 2
chr3:4728947-4730261 chr3:4755909-4761168 34.65368377 ZR751 2
chr3:4728947-4730261 chr3:4753010-4755908 46.0215665 ZR751 2
chr3:4728947-4730261 chr3:5086339-5095364 10.23982505 ZR751 2
chr3:4728947-4730261 chr3:5018076-5018511 29.98662019 ZR751 2
chr3:4728947-4730261 chr3:5025725-5026309 12.57401656 ZR751 2
chr3:4728947-4730261 chr3:8649364-8653081 9.236340278 ZR751 2
chr3:4728947-4730261 chr3:8593988-8598071 7.537909978 ZR751 2
chr3:4728947-4730261 chr3:8485747-8494256 9.63694782 ZR751 2
chr3:4728947-4730261 chr3:5026310-5027008 20.79406505 ZR751 3
chr3:4728947-4730261 chr3:5028986-5031964 11.1371527 ZR751 3
chr3:4728947-4730261 chr3:5027009-5028985 21.25349666 ZR751 3
chr3:4728947-4730261 chr3:8478965-8485746 8.650218054 ZR751 2
chr3:4728947-4730261 chr3:8673388-8674074 8.390471954 ZR751 2
chr3:4728947-4730261 chr3:5018512-5025724 11.27335709 ZR751 2
chr3:4728947-4730261 chr3:4745245-4752213 16.23112885 ZR751 2
chr3:4728947-4730261 chr3:8532144-8540946 10.49694034 ZR751 3
chr3:4728947-4730261 chr3:4738811-4744871 13.16338424 ZR751 2
chr3:4728947-4730261 chr3:5095365-5098932 17.42060665 ZR751 3
chr3:4728947-4730261 chr3:5017538-5018075 25.99046226 ZR751 2
chr3:4728947-4730261 chr3:4761169-4763161 16.89594466 ZR751 2
chr3:4728947-4730261 chr3:8530622-8531962 7.525895237 ZR751 2
chr3:4728947-4730261 chr3:4744872-4745244 13.11138961 ZR751 2
chr3:4730262-4732655 chr3:4755909-4761168 23.57542476 ZR751 2
chr3:4730262-4732655 chr3:5027009-5028985 16.02467797 ZR751 3
chr3:4730262-4732655 chr3:5017538-5018075 14.17668107 ZR751 2
chr3:4730262-4732655 chr3:8692203-8694225 10.95715398 ZR751 2
chr3:4730262-4732655 chr3:4752214-4753009 18.00556915 ZR751 2
chr3:4730262-4732655 chr3:4753010-4755908 27.26508464 ZR751 2
chr3:4730262-4732655 chr3:5026310-5027008 14.04892552 ZR751 2
chr3:4730262-4732655 chr3:5025725-5026309 7.24879339 ZR751 2
chr3:4730262-4732655 chr3:5018076-5018511 18.39551567 ZR751 2
chr3:4730262-4732655 chr3:8674075-8679661 6.950358081 ZR751 2
chr3:4732656-4734884 chr3:4753010-4755908 7.579801125 ZR751 2
chr3:4735665-4737792 chr3:4753010-4755908 8.583947201 ZR751 2
chr3:4737793-4738649 chr3:4755909-4761168 7.235470398 ZR751 2
chr3:4737793-4738649 chr3:4753010-4755908 14.84410573 ZR751 2
chr3:4738811-4744871 chr3:4753010-4755908 7.495898308 ZR751 2
chr3:4738811-4744871 chr3:5026310-5027008 8.68958542 ZR751 2
chr3:4738811-4744871 chr3:5018076-5018511 10.70515638 ZR751 2
chr3:4738811-4744871 chr3:5027009-5028985 10.73927575 ZR751 2
chr3:4738811-4744871 chr3:5017538-5018075 9.137152703 ZR751 3
chr3:4744872-4745244 chr3:5018076-5018511 9.484485343 ZR751 4
chr3:4744872-4745244 chr3:5027009-5028985 10.53282488 ZR751 3
chr3:4744872-4745244 chr3:5026310-5027008 10.36171296 ZR751 2
chr3:4744872-4745244 chr3:5017538-5018075 9.459893355 ZR751 3
chr3:4744872-4745244 chr3:5095365-5098932 6.952143374 ZR751 3
chr3:4745245-4752213 chr3:5018076-5018511 15.28771238 ZR751 4
chr3:4745245-4752213 chr3:8502866-8510211 6.706963888 ZR751 2
chr3:4745245-4752213 chr3:5026310-5027008 10.94004672 ZR751 5
chr3:4745245-4752213 chr3:5017538-5018075 14.25914323 ZR751 3
chr3:4745245-4752213 chr3:5027009-5028985 11.43571354 ZR751 5
chr3:4745245-4752213 chr3:8497656-8502865 6.692716043 ZR751 3
chr3:4745245-4752213 chr3:5095365-5098932 7.986124733 ZR751 5
chr3:4752214-4753009 chr3:5026310-5027008 17.42060665 ZR751 4
chr3:4752214-4753009 chr3:5086339-5095364 6.75929734 ZR751 5
chr3:4752214-4753009 chr3:5025725-5026309 6.807124109 ZR751 5
chr3:4752214-4753009 chr3:5027009-5028985 17.86117924 ZR751 6
chr3:4752214-4753009 chr3:5014614-5017537 10.35225263 ZR751 4
chr3:4752214-4753009 chr3:5018076-5018511 29.89735285 ZR751 4
chr3:4752214-4753009 chr3:5098933-5113690 10.15513554 ZR751 6
chr3:4752214-4753009 chr3:5017538-5018075 29.91185242 ZR751 3
chr3:4752214-4753009 chr3:5018512-5025724 9.74174401 ZR751 4
chr3:4752214-4753009 chr3:5095365-5098932 19.44614174 ZR751 5
chr3:4753010-4755908 chr3:8478965-8485746 9.195166638 ZR751 3
chr3:4753010-4755908 chr3:5027009-5028985 41.04756171 ZR751 6
chr3:4753010-4755908 chr3:9441648-9442218 17.0440433 ZR751 2
chr3:4753010-4755908 chr3:8668419-8668734 9.14775181 ZR751 2
chr3:4753010-4755908 chr3:5026310-5027008 41.04756171 ZR751 6
chr3:4753010-4755908 chr3:5095365-5098932 29.9264992 ZR751 6
chr3:4753010-4755908 chr3:5014614-5017537 23.11599314 ZR751 4
chr3:4753010-4755908 chr3:5018076-5018511 62.97913028 ZR751 5
chr3:4753010-4755908 chr3:5043355-5044211 6.944304557 ZR751 4
chr3:4753010-4755908 chr3:5081928-5086338 7.82631479 ZR751 5
chr3:4753010-4755908 chr3:8540947-8545973 6.963081764 ZR751 2
chr3:4753010-4755908 chr3:5186413-5187182 10.74669323 ZR751 2
chr3:4753010-4755908 chr3:5025725-5026309 25.14246535 ZR751 5
chr3:4753010-4755908 chr3:5098933-5113690 22.18310734 ZR751 6
chr3:4753010-4755908 chr3:8668735-8673216 11.43971547 ZR751 3
chr3:4753010-4755908 chr3:4948199-4950352 13.1371527 ZR751 3
chr3:4753010-4755908 chr3:9184053-9188304 7.546515081 ZR751 2
chr3:4753010-4755908 chr3:5086339-5095364 17.52557621 ZR751 6
chr3:4753010-4755908 chr3:5034117-5036288 6.668152642 ZR751 3
chr3:4753010-4755908 chr3:5017538-5018075 59.30927888 ZR751 5
chr3:4753010-4755908 chr3:8485747-8494256 11.34285393 ZR751 2
chr3:4753010-4755908 chr3:4945910-4948198 10.62550688 ZR751 2
chr3:4753010-4755908 chr3:5028986-5031964 20.14916 ZR751 6
chr3:4753010-4755908 chr3:4787581-4791332 11.8178264 ZR751 2
chr3:4753010-4755908 chr3:8773633-8780364 8.901591223 ZR751 3
chr3:4753010-4755908 chr3:5044212-5059881 7.289065541 ZR751 5
chr3:4753010-4755908 chr3:8532144-8540946 6.958588783 ZR751 4
chr3:4753010-4755908 chr3:5018512-5025724 23.38955821 ZR751 5
chr3:4755909-4761168 chr3:5017538-5018075 39.48462552 ZR751 3
chr3:4755909-4761168 chr3:5098933-5113690 8.476241349 ZR751 3
chr3:4755909-4761168 chr3:4945910-4948198 9.440717693 ZR751 2
chr3:4755909-4761168 chr3:8649364-8653081 8.965063117 ZR751 2
chr3:4755909-4761168 chr3:5025725-5026309 20.93156857 ZR751 5
chr3:4755909-4761168 chr3:9441648-9442218 14.64616635 ZR751 2
chr3:4755909-4761168 chr3:5086339-5095364 8.106212228 ZR751 5
chr3:4755909-4761168 chr3:4948199-4950352 11.12421365 ZR751 2
chr3:4755909-4761168 chr3:8485747-8494256 7.930512295 ZR751 2
chr3:4755909-4761168 chr3:5028986-5031964 13.86547938 ZR751 4
chr3:4755909-4761168 chr3:5026310-5027008 32.4537462 ZR751 6
chr3:4755909-4761168 chr3:8530622-8531962 6.678607533 ZR751 2
chr3:4755909-4761168 chr3:5018512-5025724 18.0440433 ZR751 5
chr3:4755909-4761168 chr3:5018076-5018511 39.37771031 ZR751 4
chr3:4755909-4761168 chr3:5027009-5028985 29.89735285 ZR751 6
chr3:4755909-4761168 chr3:8668735-8673216 7.557615914 ZR751 2
chr3:4755909-4761168 chr3:5095365-5098932 16.34660607 ZR751 5
chr3:4755909-4761168 chr3:5014614-5017537 19.25349666 ZR751 4
chr3:4761169-4763161 chr3:5027009-5028985 34.95624654 ZR751 6
chr3:4761169-4763161 chr3:5017538-5018075 68.69010066 ZR751 5
chr3:4761169-4763161 chr3:5098933-5113690 13.27335709 ZR751 3
chr3:4761169-4763161 chr3:5031965-5034116 7.052176773 ZR751 2
chr3:4761169-4763161 chr3:5018076-5018511 67.99495525 ZR751 5
chr3:4761169-4763161 chr3:5011226-5014613 9.187575708 ZR751 3
chr3:4761169-4763161 chr3:5026310-5027008 34.47081972 ZR751 6
chr3:4761169-4763161 chr3:5014614-5017537 31.18365704 ZR751 5
chr3:4761169-4763161 chr3:5095365-5098932 19.25349666 ZR751 4
chr3:4761169-4763161 chr3:4945910-4948198 12.40800661 ZR751 2
chr3:4761169-4763161 chr3:4948199-4950352 16.60964047 ZR751 3
chr3:4761169-4763161 chr3:5028986-5031964 18.86117924 ZR751 6
chr3:4761169-4763161 chr3:5018512-5025724 21.48796192 ZR751 5
chr3:4761169-4763161 chr3:5025725-5026309 21.32749725 ZR751 6
chr3:4761169-4763161 chr3:5086339-5095364 9.633506002 ZR751 5
chr3:4761169-4763161 chr3:5043355-5044211 6.866657433 ZR751 3
chr3:4763162-4768116 chr3:5095365-5098932 12.27335709 ZR751 4
chr3:4763162-4768116 chr3:5026310-5027008 22.18310734 ZR751 6
chr3:4763162-4768116 chr3:5017538-5018075 47.3179595 ZR751 5
chr3:4763162-4768116 chr3:4948199-4950352 7.924190836 ZR751 3
chr3:4763162-4768116 chr3:5086339-5095364 7.387811716 ZR751 4
chr3:4763162-4768116 chr3:5014614-5017537 20.82053726 ZR751 4
chr3:4763162-4768116 chr3:4945910-4948198 10.72455425 ZR751 2
chr3:4763162-4768116 chr3:5028986-5031964 9.305859726 ZR751 6
chr3:4763162-4768116 chr3:5027009-5028985 18.79406505 ZR751 6
chr3:4763162-4768116 chr3:5098933-5113690 8.905045127 ZR751 3
chr3:4763162-4768116 chr3:5025725-5026309 11.16338424 ZR751 6
chr3:4763162-4768116 chr3:5018076-5018511 50.66542269 ZR751 5
chr3:4763162-4768116 chr3:5018512-5025724 16.12421365 ZR751 5
chr3:4768117-4771709 chr3:5026310-5027008 8.392894616 ZR751 3
chr3:4768117-4771709 chr3:5014614-5017537 9.049689862 ZR751 4
chr3:4768117-4771709 chr3:5027009-5028985 12.68364106 ZR751 4
chr3:4768117-4771709 chr3:5018076-5018511 22.87498504 ZR751 4
chr3:4768117-4771709 chr3:5017538-5018075 22.99046226 ZR751 3
chr3:4771710-4775402 chr3:5027009-5028985 10.43771312 ZR751 4
chr3:4771710-4775402 chr3:5017538-5018075 11.08607852 ZR751 3
chr3:4771710-4775402 chr3:5018076-5018511 13.37697972 ZR751 3
chr3:4775403-4777897 chr3:5018076-5018511 17.14497221 ZR751 3
chr3:4775403-4777897 chr3:5017538-5018075 17.86117924 ZR751 3
chr3:4775403-4777897 chr3:5027009-5028985 8.471624721 ZR751 4
chr3:4775403-4777897 chr3:5026310-5027008 6.832878473 ZR751 3
chr3:4777898-4778860 chr3:5017538-5018075 7.922089823 ZR751 2
chr3:4777898-4778860 chr3:5027009-5028985 7.068737522 ZR751 2
chr3:4777898-4778860 chr3:5018076-5018511 12.54786428 ZR751 3
chr3:4778861-4779849 chr3:5018076-5018511 17.10374954 ZR751 2
chr3:4779850-4780736 chr3:5017538-5018075 14.68364106 ZR751 2
chr3:4779850-4780736 chr3:5018076-5018511 16.76164357 ZR751 2
chr3:4780737-4787580 chr3:5026310-5027008 9.485519163 ZR751 4
chr3:4780737-4787580 chr3:5027009-5028985 7.849419528 ZR751 5
chr3:4780737-4787580 chr3:5017538-5018075 13.90920076 ZR751 3
chr3:4780737-4787580 chr3:5018076-5018511 15.60964047 ZR751 4
chr3:4787581-4791332 chr3:5017538-5018075 15.76164357 ZR751 2
chr3:4787581-4791332 chr3:5018076-5018511 16.34660607 ZR751 2
chr3:27170046-27172232 chr3:27295287-27296731 13.37697972 ZR751 2
chr3:27170046-27172232 chr3:27296732-27297681 6.988504361 ZR751 2
chr3:27170046-27172232 chr3:27297682-27298870 7.353431786 ZR751 2
chr3:27170046-27172232 chr3:27285981-27295286 8.816524919 ZR751 2
chr3:27172233-27172563 chr3:27295287-27296731 8.564153818 ZR751 2
chr3:27172233-27172563 chr3:27285981-27295286 7.442724223 ZR751 2
chr3:27172564-27176884 chr3:27296732-27297681 10.06120385 ZR751 3
chr3:27172564-27176884 chr3:27313997-27315655 6.810682727 ZR751 3
chr3:27172564-27176884 chr3:27297682-27298870 7.358868343 ZR751 3
chr3:27172564-27176884 chr3:27315656-27319782 9.054284436 ZR751 3
chr3:27172564-27176884 chr3:27295287-27296731 15.07358757 ZR751 3
chr3:27172564-27176884 chr3:27285981-27295286 14.31685873 ZR751 3
chr3:27172564-27176884 chr3:27319783-27320716 13.17668107 ZR751 2
chr3:27176885-27179101 chr3:27313997-27315655 8.460401436 ZR751 3
chr3:27176885-27179101 chr3:27295287-27296731 12.56524636 ZR751 3
chr3:27176885-27179101 chr3:27285981-27295286 19.34660607 ZR751 3
chr3:27176885-27179101 chr3:27315656-27319782 13.55652914 ZR751 3
chr3:27176885-27179101 chr3:27296732-27297681 7.490699402 ZR751 2
chr3:27176885-27179101 chr3:27297682-27298870 7.384192006 ZR751 3
chr3:27179102-27179181 chr3:27285981-27295286 7.3459018 ZR751 2
chr3:27179102-27179181 chr3:27295287-27296731 7.33398153 ZR751 2
chr3:27179182-27180461 chr3:27315656-27319782 10.03523617 ZR751 2
chr3:27179182-27180461 chr3:27295287-27296731 15.34660607 ZR751 2
chr3:27179182-27180461 chr3:27319783-27320716 9.973015854 ZR751 2
chr3:27179182-27180461 chr3:27285981-27295286 13.43971547 ZR751 2
chr3:27180462-27184151 chr3:27315656-27319782 9.680086159 ZR751 2
chr3:27180462-27184151 chr3:27295287-27296731 11.87628613 ZR751 2
chr3:27180462-27184151 chr3:27297682-27298870 6.817338209 ZR751 3
chr3:27180462-27184151 chr3:27319783-27320716 8.754772091 ZR751 2
chr3:27180462-27184151 chr3:27285981-27295286 12.93156857 ZR751 2
chr3:27184152-27188746 chr3:27285981-27295286 7.046634921 ZR751 2
chr3:27184152-27188746 chr3:27295287-27296731 7.400430828 ZR751 2
chr3:27189771-27191301 chr3:27285981-27295286 7.121599522 ZR751 2
chr3:27350541-27358072 chr3:27516306-27526194 8.766033428 ZR751 2
chr3:27359008-27362678 chr3:27498073-27510494 7.40996813 ZR751 2
chr3:27526195-27527446 chr3:25830915-25831952 15.53925115 ZR751 2
chr4:106064152-106068261 chr4:105891309-105894736 8.468044196 ZR751 2
chr4:106064152-106068261 chr4:104932931-104934266 7.866152435 ZR751 2
chr4:106382877-106390223 chr4:104932931-104934266 7.20535041 ZR751 2
chr4:106390711-106393315 chr4:104929123-104932930 7.673591511 ZR751 2
chr4:106393316-106394503 chr4:104932931-104934266 8.639822288 ZR751 2
chr5:44511675-44514036 chr5:44773263-44781263 6.810358853 ZR751 2
chr5:44527341-44528424 chr5:44770554-44773262 10.68364106 ZR751 2
chr5:44533526-44537310 chr5:44764730-44770553 11.4680442 ZR751 2
chr5:44533526-44537310 chr5:44770554-44773262 15.84410573 ZR751 2
chr5:44537311-44539379 chr5:44764730-44770553 20.8475043 ZR751 2
chr5:44537311-44539379 chr5:44773263-44781263 10.90090143 ZR751 2
chr5:44537311-44539379 chr5:44770554-44773262 22.87498504 ZR751 2
chr5:44539380-44539606 chr5:44770554-44773262 13.76164357 ZR751 2
chr5:44539380-44539606 chr5:44764730-44770553 12.48862507 ZR751 2
chr5:44539607-44540862 chr5:44770554-44773262 12.87628613 ZR751 2
chr5:44539607-44540862 chr5:44764730-44770553 14.31685873 ZR751 2
chr5:56108371-56117353 chr5:55758258-55759231 7.018679233 ZR751 2
chr5:56124642-56133339 chr5:55558888-55560745 6.647467443 ZR751 2
chr5:56124642-56133339 chr5:55567803-55573205 6.634079068 ZR751 2
chr5:56124642-56133339 chr5:55641022-55643249 7.025053724 ZR751 3
chr5:56124642-56133339 chr5:55563961-55567802 16.23112885 ZR751 3
chr5:56124642-56133339 chr5:55755606-55758257 9.661273243 ZR751 2
chr5:56133340-56133580 chr5:55567803-55573205 7.48500216 ZR751 3
chr5:56133340-56133580 chr5:55560897-55563960 9.336311088 ZR751 3
chr5:56133340-56133580 chr5:55586572-55587377 7.504779675 ZR751 3
chr5:56133340-56133580 chr5:55573424-55578903 7.019053425 ZR751 2
chr5:56133340-56133580 chr5:55558888-55560745 7.458370186 ZR751 2
chr5:56133340-56133580 chr5:55563961-55567802 20.55305695 ZR751 5
chr5:56133581-56137712 chr5:55563961-55567802 10.83881143 ZR751 4
chr5:56133581-56137712 chr5:55755606-55758257 7.15678151 ZR751 2
chr5:56133581-56137712 chr5:55758258-55759231 9.854752972 ZR751 2
chr5:56133581-56137712 chr5:55567803-55573205 6.772485634 ZR751 3
chr5:56133581-56137712 chr5:55573424-55578903 7.323082713 ZR751 3
chr5:56137713-56140972 chr5:55563961-55567802 9.400187109 ZR751 2
chr5:56140973-56142865 chr5:55563961-55567802 6.874084451 ZR751 2
chr5:56142866-56148377 chr5:55558888-55560745 6.846428108 ZR751 2
chr5:56142866-56148377 chr5:55563961-55567802 9.14857036 ZR751 2
chr5:56148378-56152277 chr5:55567803-55573205 6.644577718 ZR751 2
chr5:56148378-56152277 chr5:55563961-55567802 10.86817349 ZR751 2
chr5:56152659-56153353 chr5:55563961-55567802 10.83617155 ZR751 2
chr5:56153354-56154297 chr5:55563961-55567802 8.289516876 ZR751 2
chr5:56154298-56165554 chr5:55563961-55567802 9.749174216 ZR751 2
chr5:56154298-56165554 chr5:55556634-55558887 8.169186531 ZR751 3
chr5:56170110-56170816 chr5:55563961-55567802 7.478040702 ZR751 2
chr5:158163639-158167696 chr5:157599042-157603175 10.34098152 ZR751 2
chr5:158173399-158179417 chr5:157599042-157603175 10.29494395 ZR751 2
chr5:158181497-158186433 chr5:157599042-157603175 12.87628613 ZR751 2
chr5:158188339-158191047 chr5:157599042-157603175 14.25914323 ZR751 2
chr5:158198621-158204628 chr5:157599042-157603175 11.67418073 ZR751 2
chr5:158236723-158240889 chr5:157599042-157603175 8.463963019 ZR751 2
chr5:158240890-158242129 chr5:157599042-157603175 8.439214624 ZR751 2
chr5:158270577-158277584 chr5:157599042-157603175 7.814250143 ZR751 2
chr5:158281405-158284753 chr5:157599042-157603175 9.26091232 ZR751 2
chr5:158302466-158305306 chr5:157599042-157603175 12.64616635 ZR751 2
chr5:158305307-158308259 chr5:157599042-157603175 9.43771312 ZR751 2
chr5:158308260-158314690 chr5:157599042-157603175 9.053517657 ZR751 2
chr6:152011389-152018518 chr6:152588995-152590075 12.90920076 ZR751 2
chr8:76317783-76318303 chr8:77912285-77914219 17.47213695 ZR751 2
chr8:76318304-76320009 chr8:77912285-77914219 19.08357166 ZR751 2
chr8:76320841-76328636 chr8:77909222-77912284 14.80228555 ZR751 2
chr8:76320841-76328636 chr8:79143493-79145687 11.58284042 ZR751 2
chr8:76320841-76328636 chr8:78154903-78156367 6.671825306 ZR751 2
chr8:76320841-76328636 chr8:77912285-77914219 26.19691314 ZR751 3
chr8:76330758-76338371 chr8:79145688-79148459 8.771066822 ZR751 2
chr8:76414769-76418853 chr8:79305287-79311147 10.05812446 ZR751 2
chr8:76519222-76522832 chr8:77912285-77914219 8.241570598 ZR751 2
chr8:76519222-76522832 chr8:79143493-79145687 6.659667897 ZR751 2
chr8:76559255-76565288 chr8:79148460-79151749 10.06738242 ZR751 3
chr8:76559255-76565288 chr8:78942867-78946091 9.101845834 ZR751 2
chr8:76559255-76565288 chr8:79158072-79164458 14.68364106 ZR751 2
chr8:76559255-76565288 chr8:78307714-78314576 7.006199578 ZR751 2
chr8:76559255-76565288 chr8:79143493-79145687 17.37085361 ZR751 2
chr8:76559255-76565288 chr8:79165047-79168141 11.30221195 ZR751 2
chr8:76559255-76565288 chr8:78305269-78306597 7.78182145 ZR751 2
chr8:76559255-76565288 chr8:79157258-79158071 12.24506804 ZR751 2
chr8:76559255-76565288 chr8:78258543-78261645 8.094334869 ZR751 2
chr8:76559255-76565288 chr8:79145688-79148459 15.93156857 ZR751 2
chr8:76559255-76565288 chr8:77909222-77912284 14.47213695 ZR751 2
chr8:76559255-76565288 chr8:78314577-78320986 9.589493901 ZR751 2
chr8:76559255-76565288 chr8:77912285-77914219 24.342764 ZR751 2
chr8:76559255-76565288 chr8:79168142-79169885 9.117787378 ZR751 2
chr8:76559255-76565288 chr8:78299073-78303001 7.741435247 ZR751 2
chr8:76559255-76565288 chr8:79142587-79143492 13.40800661 ZR751 2
chr8:76559255-76565288 chr8:79153498-79157257 11.19347631 ZR751 2
chr8:76559255-76565288 chr8:79137037-79142586 8.960743668 ZR751 2
chr8:76565289-76566453 chr8:79137037-79142586 7.190733743 ZR751 2
chr8:76565289-76566453 chr8:79143493-79145687 9.329797781 ZR751 2
chr8:76565289-76566453 chr8:77912285-77914219 20.74253474 ZR751 2
chr8:76565289-76566453 chr8:79142587-79143492 11.52642711 ZR751 2
chr8:76565289-76566453 chr8:79145688-79148459 10.43571354 ZR751 2
chr8:76566454-76569722 chr8:77909222-77912284 12.53925115 ZR751 2
chr8:76566454-76569722 chr8:77912285-77914219 27.00982758 ZR751 2
chr8:76569723-76572121 chr8:79143493-79145687 14.09867856 ZR751 2
chr8:76569723-76572121 chr8:77909222-77912284 14.09867856 ZR751 2
chr8:76569723-76572121 chr8:79169886-79172635 16.93156857 ZR751 2
chr8:76569723-76572121 chr8:77912285-77914219 20.64468742 ZR751 2
chr8:76572122-76575558 chr8:79148460-79151749 7.414637447 ZR751 3
chr8:76572122-76575558 chr8:77912285-77914219 15.17668107 ZR751 2
chr8:76572122-76575558 chr8:79169886-79172635 11.90920076 ZR751 2
chr8:76575559-76576892 chr8:77912285-77914219 11.14040568 ZR751 2
chr8:76580467-76581037 chr8:77912285-77914219 26.86172894 ZR751 2
chr8:76588471-76588594 chr8:77912285-77914219 11.98320134 ZR751 2
chr8:76588595-76589812 chr8:79143493-79145687 9.864134209 ZR751 2
chr8:76588595-76589812 chr8:77912285-77914219 21.21787275 ZR751 2
chr8:76589854-76591153 chr8:77912285-77914219 29.51884123 ZR751 2
chr8:76589854-76591153 chr8:79148460-79151749 9.17417856 ZR751 2
chr8:76591154-76594881 chr8:77912285-77914219 21.66853416 ZR751 2
chr8:76591154-76594881 chr8:79157258-79158071 7.992356687 ZR751 2
chr8:76594882-76597062 chr8:79148460-79151749 7.806801034 ZR751 3
chr8:76594882-76597062 chr8:79151750-79153159 10.99787791 ZR751 2
chr8:76594882-76597062 chr8:79322155-79327345 8.377939275 ZR751 2
chr8:76594882-76597062 chr8:77912285-77914219 22.57542476 ZR751 2
chr8:76594882-76597062 chr8:79143493-79145687 11.82304411 ZR751 2
chr8:76594882-76597062 chr8:78154903-78156367 6.954109751 ZR751 2
chr8:76597063-76599956 chr8:79132513-79137036 7.326089051 ZR751 2
chr8:76597063-76599956 chr8:77912285-77914219 26.74354752 ZR751 2
chr8:76597063-76599956 chr8:79143493-79145687 9.730669964 ZR751 3
chr8:76597063-76599956 chr8:78297616-78299072 8.184634433 ZR751 2
chr8:76610638-76619193 chr8:77909222-77912284 9.494857027 ZR751 2
chr8:76610638-76619193 chr8:79169886-79172635 8.398725658 ZR751 2
chr8:76610638-76619193 chr8:77912285-77914219 19.34660607 ZR751 2
chr8:76625074-76630134 chr8:77912285-77914219 10.77169723 ZR751 2
chr8:76630135-76633610 chr8:78320987-78325033 7.260469844 ZR751 2
chr8:76630135-76633610 chr8:79151750-79153159 7.168771307 ZR751 2
chr8:76636786-76641902 chr8:78509142-78509850 10.92034131 ZR751 2
chr8:76636786-76641902 chr8:78303002-78305268 9.852083785 ZR751 2
chr8:76636786-76641902 chr8:79165047-79168141 8.561971223 ZR751 2
chr8:76641903-76644002 chr8:78303002-78305268 9.45887773 ZR751 2
chr8:128362560-128366580 chr8:130547079-130548285 6.675212434 ZR751 2
chr8:128395643-128398237 chr8:130547079-130548285 7.461926752 ZR751 4
chr8:128395643-128398237 chr8:130548286-130549444 6.688245801 ZR751 3
chr8:128398238-128400239 chr8:130551892-130553127 7.15143895 ZR751 2
chr8:129122607-129123769 chr8:130547079-130548285 7.15205439 ZR751 2
chr8:129125651-129133554 chr8:130547079-130548285 7.01084355 ZR751 3
chr8:129133555-129146302 chr8:130547079-130548285 7.222053909 ZR751 3
chr8:129146303-129147841 chr8:130548286-130549444 12.04892552 ZR751 3
chr8:129146303-129147841 chr8:130547079-130548285 9.424765132 ZR751 4
chr8:129147842-129149440 chr8:130547079-130548285 7.171056518 ZR751 4
chr8:129149441-129155784 chr8:130548286-130549444 8.532824877 ZR751 3
chr8:129155785-129157342 chr8:130548286-130549444 12.07981953 ZR751 4
chr8:129155785-129157342 chr8:130547079-130548285 10.28411014 ZR751 4
chr8:129157343-129158030 chr8:130547079-130548285 18.12421365 ZR751 4
chr8:129157343-129158030 chr8:130548286-130549444 9.844105728 ZR751 4
chr8:129174847-129177281 chr8:130547079-130548285 7.208761038 ZR751 3
chr8:129174847-129177281 chr8:130548286-130549444 8.575666931 ZR751 3
chr8:129177282-129184561 chr8:130547079-130548285 13.78182145 ZR751 4
chr8:129177282-129184561 chr8:130709412-130716867 9.12824465 ZR751 2
chr8:129177282-129184561 chr8:130548286-130549444 9.583947201 ZR751 3
chr8:129184562-129185874 chr8:130548286-130549444 9.075143041 ZR751 3
chr8:129185875-129194257 chr8:130547079-130548285 7.027310287 ZR751 3
chr8:129196191-129199755 chr8:130547079-130548285 10.28051688 ZR751 3
chr8:129200591-129213698 chr8:130548286-130549444 13.90920076 ZR751 4
chr8:129200591-129213698 chr8:130547079-130548285 17.86117924 ZR751 4
chr8:129213699-129215844 chr8:130548286-130549444 14.17668107 ZR751 3
chr8:129213699-129215844 chr8:130547079-130548285 10.94004672 ZR751 3
chr8:129218723-129220126 chr8:130547079-130548285 12.78182145 ZR751 2
chr8:129220127-129222593 chr8:130547079-130548285 12.75165948 ZR751 3
chr8:129220127-129222593 chr8:130548286-130549444 10.16669698 ZR751 3
chr8:129222594-129223807 chr8:130547079-130548285 8.072810469 ZR751 3
chr8:129223808-129225891 chr8:130547079-130548285 13.95428865 ZR751 3
chr8:129223808-129225891 chr8:130548286-130549444 13.57401656 ZR751 2
chr8:129225892-129228808 chr8:130547079-130548285 15.68364106 ZR751 3
chr8:129225892-129228808 chr8:130548286-130549444 12.63694782 ZR751 3
chr8:129228809-129236517 chr8:130548286-130549444 7.19178796 ZR751 3
chr8:129228809-129236517 chr8:130547079-130548285 6.814250143 ZR751 3
chr8:129241713-129243523 chr8:130547079-130548285 12.25914323 ZR751 3
chr8:129246955-129248357 chr8:130547079-130548285 7.710887948 ZR751 2
chr8:129263166-129267010 chr8:130547079-130548285 10.87357685 ZR751 2
chr8:129263166-129267010 chr8:130548286-130549444 13.57401656 ZR751 3
chr9:22008508-22008593 chr9:21813451-21814400 7.396050172 ZR751 2
chr9:22008594-22011170 chr9:21813451-21814400 10.81003505 ZR751 2
chr9:22038104-22038383 chr9:21811773-21813450 10.8178264 ZR751 2
chr9:22038104-22038383 chr9:21813451-21814400 13.00083123 ZR751 2
chr9:110275212-110280502 chr9:111033955-111035778 10.11618527 ZR751 3
chr9:110280503-110293035 chr9:111033955-111035778 9.133096768 ZR751 2
chr9:110293036-110300016 chr9:111033955-111035778 7.119391264 ZR751 3
chr9:110300017-110311253 chr9:111033955-111035778 10.43371673 ZR751 3
chr9:110311254-110312110 chr9:111033955-111035778 10.10820133 ZR751 3
chr9:110316581-110327247 chr9:111033955-111035778 6.9308643 ZR751 2
chr9:111020204-111033954 chr9:110195013-110201199 15.47213695 ZR751 2
chr9:111033955-111035778 chr9:110201200-110207271 12.96578428 ZR751 2
chr9:111033955-111035778 chr9:110259992-110269666 10.39823884 ZR751 2
chr9:111033955-111035778 chr9:110195013-110201199 28.97135344 ZR751 2
chr9:111033955-111035778 chr9:110237777-110238441 7.391440531 ZR751 2
chr9:111033955-111035778 chr9:110241988-110244649 18.60964047 ZR751 3
chr9:111033955-111035778 chr9:110183823-110195012 15.76164357 ZR751 2
chr9:111033955-111035778 chr9:110244650-110255868 17.34660607 ZR751 3
chr9:111033955-111035778 chr9:110257068-110259991 8.7875477 ZR751 2
chr9:111035779-111036598 chr9:110241988-110244649 8.379860308 ZR751 3
chr9:111036599-111038407 chr9:110195013-110201199 9.833536486 ZR751 2
chr9:111038408-111038716 chr9:110241988-110244649 9.589493901 ZR751 2
chr9:111038717-111042644 chr9:110195013-110201199 8.029193455 ZR751 2
chr9:111042645-111046448 chr9:110195013-110201199 7.116585633 ZR751 2
chr10:22277484-22283176 chr10:23277012-23280039 8.944304557 ZR751 6
chr10:22277484-22283176 chr10:23274447-23277011 13.21732305 ZR751 6
chr10:22283250-22290007 chr10:23274447-23277011 8.978827322 ZR751 3
chr10:80826155-80829926 chr10:79805880-79807298 11.93156857 ZR751 4
chr10:80826155-80829926 chr10:79807299-79808894 8.261354933 ZR751 4
chr10:80829927-80832393 chr10:79807299-79808894 13.28771238 ZR751 4
chr10:80829927-80832393 chr10:79805880-79807298 12.96578428 ZR751 4
chr10:123349882-123354489 chr10:122705718-122708722 10.94288388 ZR751 3
chr10:123349882-123354489 chr10:122701138-122705553 11.30585973 ZR751 2
chr10:123354490-123358400 chr10:122705718-122708722 13.74174401 ZR751 3
chr10:123354490-123358400 chr10:122705554-122705717 14.60964047 ZR751 3
chr10:123354490-123358400 chr10:122701138-122705553 16.47213695 ZR751 3
chr10:123362678-123369251 chr10:122701138-122705553 16.12421365 ZR751 3
chr11:69442832-69449030 chr11:68886943-68891662 7.402870286 ZR751 5
chr11:69449031-69463779 chr11:68886551-68886942 6.942706397 ZR751 6
chr11:69449031-69463779 chr11:68873432-68882444 6.913716237 ZR751 6
chr11:69449031-69463779 chr11:68886943-68891662 12.03070176 ZR751 6
chr11:69463780-69466159 chr11:68886943-68891662 11.26268359 ZR751 6
chr11:69463780-69466159 chr11:68873432-68882444 11.29494395 ZR751 6
chr11:69463780-69466159 chr11:68861120-68873431 8.222053909 ZR751 5
chr11:69466160-69473753 chr11:68861120-68873431 8.997140529 ZR751 5
chr11:69466160-69473753 chr11:68886943-68891662 11.34660607 ZR751 5
chr11:69466160-69473753 chr11:68873432-68882444 11.43971547 ZR751 5
chr11:69473754-69473933 chr11:68873432-68882444 6.886150172 ZR751 3
chr11:69473934-69477443 chr11:68886943-68891662 7.686907425 ZR751 6
chr11:69473934-69477443 chr11:68873432-68882444 7.067769466 ZR751 5
chr11:69473934-69477443 chr11:68861120-68873431 7.630930015 ZR751 5
chr11:69483825-69486382 chr11:68873432-68882444 10.19516664 ZR751 5
chr11:69483825-69486382 chr11:68886943-68891662 11.12743755 ZR751 6
chr11:69483825-69486382 chr11:68861120-68873431 11.34660607 ZR751 5
chr11:69486383-69491666 chr11:68886943-68891662 9.403114459 ZR751 6
chr11:69486383-69491666 chr11:70034974-70037889 6.995666887 ZR751 3
chr11:69491667-69494762 chr11:70034974-70037889 7.5726427 ZR751 4
chr12:14383334-14391227 chr12:14817539-14819283 12.04892552 ZR751 4
chr12:14383334-14391227 chr12:14816057-14817538 12.69316383 ZR751 4
chr12:14391283-14404581 chr12:14817539-14819283 17.16603382 ZR751 4
chr12:14391283-14404581 chr12:14608192-14608957 8.199825279 ZR751 2
chr12:14391283-14404581 chr12:14816057-14817538 17.89594466 ZR751 4
chr12:115820884-115821669 chr12:115119071-115123605 8.036750806 ZR751 3
chr14:37074036-37094513 chr14:37411556-37415457 7.054667978 ZR751 3
chr14:37094633-37096233 chr14:37411556-37415457 9.022425522 ZR751 3
chr14:37096234-37102917 chr14:37410306-37411555 9.813925468 ZR751 3
chr14:37096234-37102917 chr14:37411556-37415457 13.90920076 ZR751 3
chr14:37102918-37103574 chr14:37411556-37415457 11.09551821 ZR751 3
chr14:37103575-37105234 chr14:37411556-37415457 9.204499011 ZR751 3
chr14:37105235-37105679 chr14:37411556-37415457 13.20364811 ZR751 3
chr14:37105680-37108800 chr14:37411556-37415457 13.43971547 ZR751 3
chr14:37105680-37108800 chr14:37410306-37411555 10.38660414 ZR751 3
chr14:37108801-37109481 chr14:37411556-37415457 11.06428983 ZR751 3
chr14:37109482-37111541 chr14:37619513-37619824 6.858263791 ZR751 2
chr14:37109482-37111541 chr14:37411556-37415457 14.80228555 ZR751 3
chr14:37109482-37111541 chr14:37410306-37411555 10.60738802 ZR751 3
chr14:37111542-37112010 chr14:37619825-37620862 7.728220566 ZR751 2
chr14:37111542-37112010 chr14:37410306-37411555 11.50111602 ZR751 3
chr14:37111542-37112010 chr14:37619513-37619824 8.237210682 ZR751 2
chr14:37111542-37112010 chr14:37411556-37415457 18.66853416 ZR751 3
chr14:37112011-37112991 chr14:37411556-37415457 13.48862507 ZR751 3
chr14:37112011-37112991 chr14:37410306-37411555 10.02467797 ZR751 3
chr14:37112992-37115437 chr14:37410306-37411555 18.79406505 ZR751 3
chr14:37112992-37115437 chr14:37619513-37619824 7.995666887 ZR751 2
chr14:37112992-37115437 chr14:37619825-37620862 7.129658166 ZR751 3
chr14:37112992-37115437 chr14:37411556-37415457 20.82053726 ZR751 3
chr14:37115438-37117621 chr14:37612482-37619512 8.207481108 ZR751 3
chr14:37115438-37117621 chr14:37402941-37410305 15.40800661 ZR751 3
chr14:37115438-37117621 chr14:37410306-37411555 46.8654473 ZR751 3
chr14:37115438-37117621 chr14:37619825-37620862 15.28771238 ZR751 3
chr14:37115438-37117621 chr14:37415458-37417141 8.304946917 ZR751 2
chr14:37115438-37117621 chr14:37411556-37415457 59.65720218 ZR751 3
chr14:37115438-37117621 chr14:37417142-37418452 7.886150172 ZR751 2
chr14:37115438-37117621 chr14:37619513-37619824 18.93156857 ZR751 3
chr14:37117622-37125741 chr14:37410306-37411555 45.24395892 ZR751 3
chr14:37117622-37125741 chr14:37411556-37415457 54.06678525 ZR751 3
chr14:37117622-37125741 chr14:37619825-37620862 14.40800661 ZR751 3
chr14:37117622-37125741 chr14:37619513-37619824 14.76164357 ZR751 3
chr14:37117622-37125741 chr14:37612482-37619512 7.848421699 ZR751 3
chr14:37117622-37125741 chr14:37402941-37410305 14.43971547 ZR751 3
chr14:37125742-37128055 chr14:37411556-37415457 42.50699333 ZR751 3
chr14:37125742-37128055 chr14:37619825-37620862 8.238081612 ZR751 2
chr14:37125742-37128055 chr14:37410306-37411555 38.72563361 ZR751 3
chr14:37128056-37134240 chr14:37402941-37410305 10.25208847 ZR751 2
chr14:37128056-37134240 chr14:37410306-37411555 25.89735285 ZR751 3
chr14:37128056-37134240 chr14:37411556-37415457 33.71339002 ZR751 3
chr14:37134241-37137370 chr14:37411556-37415457 18.72993471 ZR751 3
chr14:68319753-68323242 chr14:69255090-69257981 7.108798595 ZR751 2
chr14:68323243-68324587 chr14:69255090-69257981 18.86117924 ZR751 2
chr14:68323243-68324587 chr14:69257982-69263908 12.52217763 ZR751 2
chr14:68348423-68350204 chr14:69257982-69263908 13.60964047 ZR751 3
chr14:68348423-68350204 chr14:69280294-69288644 7.268232846 ZR751 3
chr14:68348423-68350204 chr14:69255090-69257981 19.55305695 ZR751 2
chr14:68348423-68350204 chr14:69276282-69280293 7.490699402 ZR751 2
chr14:68383303-68386673 chr14:69255090-69257981 7.795218228 ZR751 3
chr14:68400706-68403283 chr14:69280294-69288644 6.849086841 ZR751 4
chr14:68403284-68404885 chr14:69255090-69257981 6.989970701 ZR751 2
chr14:68404886-68407116 chr14:69255090-69257981 12.88717445 ZR751 2
chr14:68404886-68407116 chr14:69257982-69263908 12.42377393 ZR751 3
chr14:68407117-68408626 chr14:69275833-69276281 12.61868561 ZR751 3
chr14:68407117-68408626 chr14:69288645-69296090 10.47213695 ZR751 3
chr14:68407117-68408626 chr14:69280294-69288644 20.23557476 ZR751 4
chr14:68407117-68408626 chr14:69240189-69249842 7.80647803 ZR751 2
chr14:68407117-68408626 chr14:69255090-69257981 35.21928095 ZR751 6
chr14:68407117-68408626 chr14:69249843-69255089 12.82304411 ZR751 3
chr14:68407117-68408626 chr14:69257982-69263908 26.99046226 ZR751 5
chr14:68407117-68408626 chr14:69272186-69275832 7.032778261 ZR751 3
chr14:68407117-68408626 chr14:69276282-69280293 15.68364106 ZR751 4
chr14:68408627-68409281 chr14:69257982-69263908 20.93156857 ZR751 4
chr14:68408627-68409281 chr14:69249843-69255089 8.826969816 ZR751 3
chr14:68408627-68409281 chr14:69255090-69257981 27.36129995 ZR751 6
chr14:68408627-68409281 chr14:69275833-69276281 11.15678151 ZR751 2
chr14:68408627-68409281 chr14:69276282-69280293 10.11939126 ZR751 4
chr14:68408627-68409281 chr14:69280294-69288644 13.27335709 ZR751 4
chr14:68409282-68412116 chr14:69255090-69257981 21.53103064 ZR751 6
chr14:68409282-68412116 chr14:69257982-69263908 13.28771238 ZR751 6
chr14:68409282-68412116 chr14:69249843-69255089 10.11939126 ZR751 4
chr14:68409282-68412116 chr14:69280294-69288644 7.289968353 ZR751 6
chr14:68409282-68412116 chr14:69275833-69276281 6.82320747 ZR751 5
chr14:68409282-68412116 chr14:69276282-69280293 7.367895609 ZR751 5
chr14:68412117-68413539 chr14:69276282-69280293 10.40996813 ZR751 4
chr14:68412117-68413539 chr14:69257982-69263908 9.486553723 ZR751 5
chr14:68412117-68413539 chr14:69255090-69257981 15.53925115 ZR751 5
chr14:68412117-68413539 chr14:69275833-69276281 9.074365098 ZR751 2
chr14:68700420-68708751 chr14:69255090-69257981 6.840133183 ZR751 2
chr14:68709636-68717131 chr14:69276282-69280293 7.899522842 ZR751 5
chr14:68709636-68717131 chr14:69255090-69257981 13.19010158 ZR751 6
chr14:68709636-68717131 chr14:69257982-69263908 7.139795188 ZR751 5
chr14:68717132-68718188 chr14:69257982-69263908 23.7075283 ZR751 4
chr14:68717132-68718188 chr14:69276282-69280293 18.79406505 ZR751 4
chr14:68717132-68718188 chr14:69280294-69288644 18.12421365 ZR751 4
chr14:68717132-68718188 chr14:69275833-69276281 13.16338424 ZR751 4
chr14:68717132-68718188 chr14:69272186-69275832 7.26091232 ZR751 3
chr14:68717132-68718188 chr14:69249843-69255089 10.07825901 ZR751 3
chr14:68717132-68718188 chr14:69255090-69257981 31.63431845 ZR751 6
chr14:68717132-68718188 chr14:69240189-69249842 6.890422802 ZR751 2
chr14:68718189-68723170 chr14:69257982-69263908 9.934389088 ZR751 4
chr14:68718189-68723170 chr14:69255090-69257981 13.48862507 ZR751 5
chr14:68723171-68726966 chr14:69255090-69257981 7.108201329 ZR751 3
chr14:68745969-68753462 chr14:69255090-69257981 8.078259014 ZR751 2
chr14:68772887-68774422 chr14:69255090-69257981 13.25914323 ZR751 2
chr16:53792493-53797994 chr16:55298890-55300909 6.763993617 ZR751 2
chr16:53792493-53797994 chr16:54955077-54958052 8.584500912 ZR751 2
chr16:53792493-53797994 chr16:54958053-54961525 12.83353649 ZR751 2
chr16:53797995-53807565 chr16:54850610-54854800 17.39551567 ZR751 2
chr16:53797995-53807565 chr16:54955077-54958052 22.76806984 ZR751 3
chr16:53797995-53807565 chr16:54969770-54972270 13.48862507 ZR751 4
chr16:53797995-53807565 chr16:53975338-53979368 15.53925115 ZR751 2
chr16:53797995-53807565 chr16:54113223-54114936 12.1371527 ZR751 2
chr16:53797995-53807565 chr16:54463209-54463359 7.801963558 ZR751 2
chr16:53797995-53807565 chr16:54965466-54969769 10.49277672 ZR751 5
chr16:53797995-53807565 chr16:54987564-54992157 9.864134209 ZR751 2
chr16:53797995-53807565 chr16:54952262-54955076 8.508452659 ZR751 2
chr16:53797995-53807565 chr16:55403291-55406473 14.20364811 ZR751 2
chr16:53797995-53807565 chr16:54463655-54465562 16.68364106 ZR751 2
chr16:53797995-53807565 chr16:54314199-54315521 13.39240976 ZR751 2
chr16:53797995-53807565 chr16:54208727-54210393 15.68364106 ZR751 2
chr16:53797995-53807565 chr16:54313414-54314198 15.12421365 ZR751 2
chr16:53797995-53807565 chr16:54315522-54316960 8.056587222 ZR751 3
chr16:53797995-53807565 chr16:55298890-55300909 10.02768672 ZR751 2
chr16:53797995-53807565 chr16:54949552-54952261 6.868004959 ZR751 2
chr16:53797995-53807565 chr16:54929706-54940605 7.232213014 ZR751 2
chr16:53797995-53807565 chr16:53983172-53985260 6.837655886 ZR751 2
chr16:53797995-53807565 chr16:54958053-54961525 28.89735285 ZR751 3
chr16:53797995-53807565 chr16:54961526-54961771 19.34660607 ZR751 3
chr16:53797995-53807565 chr16:54854801-54856466 13.59171857 ZR751 2
chr16:53797995-53807565 chr16:54847981-54850609 13.48862507 ZR751 2
chr16:53797995-53807565 chr16:54856467-54856944 16.91364666 ZR751 2
chr16:53797995-53807565 chr16:54207143-54208726 8.618685614 ZR751 2
chr16:53797995-53807565 chr16:54961772-54965465 9.83090623 ZR751 3
chr16:53797995-53807565 chr16:54856945-54860013 14.15020886 ZR751 2
chr16:53797995-53807565 chr16:53979369-53981628 14.09867856 ZR751 2
chr16:53797995-53807565 chr16:54210394-54220531 12.11778738 ZR751 2
chr16:53807566-53808944 chr16:54980969-54981536 10.08294563 ZR751 3
chr16:53807566-53808944 chr16:55396493-55403290 8.782456579 ZR751 2
chr16:53807566-53808944 chr16:54847981-54850609 10.20364811 ZR751 2
chr16:53807566-53808944 chr16:54316961-54323196 11.54355128 ZR751 2
chr16:53807566-53808944 chr16:54854801-54856466 6.983749023 ZR751 2
chr16:53807566-53808944 chr16:54961772-54965465 15.93156857 ZR751 4
chr16:53807566-53808944 chr16:54856467-54856944 14.09867856 ZR751 2
chr16:53807566-53808944 chr16:54955077-54958052 26.43792124 ZR751 2
chr16:53807566-53808944 chr16:54965466-54969769 20.21787275 ZR751 4
chr16:53807566-53808944 chr16:54972271-54977185 7.824024537 ZR751 2
chr16:53807566-53808944 chr16:55403291-55406473 6.791537677 ZR751 2
chr16:53807566-53808944 chr16:54210394-54220531 22.66853416 ZR751 2
chr16:53807566-53808944 chr16:53979369-53981628 20.32749725 ZR751 2
chr16:53807566-53808944 chr16:54837389-54842339 9.45786282 ZR751 2
chr16:53807566-53808944 chr16:54463655-54465562 20.74253474 ZR751 2
chr16:53807566-53808944 chr16:54961526-54961771 23.25349666 ZR751 2
chr16:53807566-53808944 chr16:54314199-54315521 20.0518628 ZR751 2
chr16:53807566-53808944 chr16:55394384-55396492 8.705758629 ZR751 2
chr16:53807566-53808944 chr16:54207143-54208726 13.57401656 ZR751 2
chr16:53807566-53808944 chr16:54850610-54854800 11.46396302 ZR751 2
chr16:53807566-53808944 chr16:54952262-54955076 13.57401656 ZR751 2
chr16:53807566-53808944 chr16:54315522-54316960 15.47213695 ZR751 2
chr16:53807566-53808944 chr16:55298890-55300909 6.760704619 ZR751 2
chr16:53807566-53808944 chr16:54969770-54972270 23.25349666 ZR751 3
chr16:53807566-53808944 chr16:54987564-54992157 10.83617155 ZR751 2
chr16:53807566-53808944 chr16:54313414-54314198 19.79406505 ZR751 2
chr16:53807566-53808944 chr16:54958053-54961525 37.97561187 ZR751 2
chr16:53807566-53808944 chr16:54208727-54210393 23.25349666 ZR751 2
chr16:53807566-53808944 chr16:54856945-54860013 10.53496379 ZR751 2
chr16:53807566-53808944 chr16:53975338-53979368 28.31239035 ZR751 2
chr16:53808945-53809471 chr16:54961772-54965465 20.09969133 ZR751 4
chr16:53808945-53809471 chr16:54952262-54955076 14.64616635 ZR751 2
chr16:53808945-53809471 chr16:54207143-54208726 15.28771238 ZR751 2
chr16:53808945-53809471 chr16:54955077-54958052 32.08177743 ZR751 2
chr16:53808945-53809471 chr16:54980969-54981536 10.83353649 ZR751 2
chr16:53808945-53809471 chr16:54315522-54316960 14.34660607 ZR751 2
chr16:53808945-53809471 chr16:54439858-54463208 7.748553568 ZR751 2
chr16:53808945-53809471 chr16:54969770-54972270 32.21928095 ZR751 2
chr16:53808945-53809471 chr16:54972271-54977185 10.1258247 ZR751 2
chr16:53808945-53809471 chr16:54847981-54850609 15.07358757 ZR751 2
chr16:53808945-53809471 chr16:54304474-54313413 8.256493649 ZR751 2
chr16:53808945-53809471 chr16:54958053-54961525 39.01514023 ZR751 2
chr16:53808945-53809471 chr16:54313414-54314198 21.76806984 ZR751 2
chr16:53808945-53809471 chr16:54113223-54114936 13.21732305 ZR751 2
chr16:53808945-53809471 chr16:55406474-55410490 9.668299369 ZR751 2
chr16:53808945-53809471 chr16:54208727-54210393 23.25349666 ZR751 2
chr16:53808945-53809471 chr16:54832644-54837388 8.536570055 ZR751 2
chr16:53808945-53809471 chr16:54463209-54463359 9.724554249 ZR751 2
chr16:53808945-53809471 chr16:54850610-54854800 16.63878682 ZR751 2
chr16:53808945-53809471 chr16:54856945-54860013 7.254069136 ZR751 2
chr16:53808945-53809471 chr16:54961526-54961771 28.75984933 ZR751 2
chr16:53808945-53809471 chr16:54463655-54465562 18.79406505 ZR751 2
chr16:53808945-53809471 chr16:54210394-54220531 19.66853416 ZR751 2
chr16:53808945-53809471 chr16:54314199-54315521 19.66853416 ZR751 2
chr16:53808945-53809471 chr16:55403291-55406473 10.96290178 ZR751 2
chr16:53808945-53809471 chr16:54316961-54323196 8.614155956 ZR751 2
chr16:53808945-53809471 chr16:54465563-54469523 6.990337519 ZR751 2
chr16:53808945-53809471 chr16:54965466-54969769 31.33175568 ZR751 3
chr16:53808945-53809471 chr16:54946895-54948107 8.24069756 ZR751 2
chr16:53809472-53810437 chr16:55294767-55298889 11.45989335 ZR751 2
chr16:53809472-53810437 chr16:54958053-54961525 41.80655361 ZR751 2
chr16:53809472-53810437 chr16:54965466-54969769 29.31239035 ZR751 5
chr16:53809472-53810437 chr16:54850610-54854800 12.02467797 ZR751 2
chr16:53809472-53810437 chr16:54315522-54316960 16.62414004 ZR751 2
chr16:53809472-53810437 chr16:54977186-54980968 8.494336668 ZR751 2
chr16:53809472-53810437 chr16:54210394-54220531 14.09867856 ZR751 2
chr16:53809472-53810437 chr16:55298890-55300909 9.377939275 ZR751 2
chr16:53809472-53810437 chr16:54961772-54965465 19.79406505 ZR751 4
chr16:53809472-53810437 chr16:54463209-54463359 9.971566637 ZR751 2
chr16:53809472-53810437 chr16:53979369-53981628 20.66853416 ZR751 2
chr16:53809472-53810437 chr16:54847981-54850609 10.10979459 ZR751 2
chr16:53809472-53810437 chr16:55406474-55410490 6.944304557 ZR751 2
chr16:53809472-53810437 chr16:54955077-54958052 41.60010273 ZR751 2
chr16:53809472-53810437 chr16:54856945-54860013 12.05505162 ZR751 2
chr16:53809472-53810437 chr16:54961526-54961771 33.08177743 ZR751 3
chr16:53809472-53810437 chr16:54313414-54314198 9.086862805 ZR751 2
chr16:53809472-53810437 chr16:54439858-54463208 7.818803287 ZR751 2
chr16:53809472-53810437 chr16:54856467-54856944 19.66853416 ZR751 2
chr16:53809472-53810437 chr16:54969770-54972270 23.25349666 ZR751 3
chr16:53809472-53810437 chr16:54113223-54114936 10.74669323 ZR751 2
chr16:53809472-53810437 chr16:55403291-55406473 9.023175949 ZR751 2
chr16:53809472-53810437 chr16:54314199-54315521 14.00083123 ZR751 2
chr16:53809472-53810437 chr16:54972271-54977185 13.20364811 ZR751 2
chr16:53809472-53810437 chr16:54952262-54955076 17.86117924 ZR751 2
chr16:53809472-53810437 chr16:54980969-54981536 10.50740228 ZR751 2
chr16:53809472-53810437 chr16:54197976-54207086 6.837160936 ZR751 2
chr16:53809472-53810437 chr16:53975338-53979368 25.89735285 ZR751 2
chr16:53809472-53810437 chr16:54463655-54465562 21.76806984 ZR751 2
chr16:53809472-53810437 chr16:54208727-54210393 20.62122845 ZR751 2
chr16:53809472-53810437 chr16:54207143-54208726 11.94857499 ZR751 2
chr16:53809472-53810437 chr16:54854801-54856466 13.52217763 ZR751 2
chr16:53810438-53811347 chr16:54955077-54958052 21.66853416 ZR751 2
chr16:53810438-53811347 chr16:54961772-54965465 12.90920076 ZR751 2
chr16:53810438-53811347 chr16:54958053-54961525 31.89735285 ZR751 2
chr16:53810438-53811347 chr16:54315522-54316960 6.840463811 ZR751 2
chr16:53810438-53811347 chr16:54961526-54961771 21.82053726 ZR751 2
chr16:53810438-53811347 chr16:54969770-54972270 13.12421365 ZR751 2
chr16:53810438-53811347 chr16:54965466-54969769 13.02467797 ZR751 2
chr16:53810438-53811347 chr16:54207143-54208726 11.02167549 ZR751 2
chr16:53810438-53811347 chr16:54463655-54465562 11.74174401 ZR751 2
chr16:53810438-53811347 chr16:54210394-54220531 8.734966443 ZR751 2
chr16:53810438-53811347 chr16:54208727-54210393 13.57401656 ZR751 2
chr16:53811348-53814937 chr16:54463655-54465562 14.60964047 ZR751 2
chr16:53811348-53814937 chr16:54208727-54210393 16.34660607 ZR751 2
chr16:53811348-53814937 chr16:54847981-54850609 8.259143227 ZR751 2
chr16:53811348-53814937 chr16:54961772-54965465 13.39240976 ZR751 2
chr16:53811348-53814937 chr16:54961526-54961771 18.34660607 ZR751 2
chr16:53811348-53814937 chr16:54955077-54958052 18.86117924 ZR751 2
chr16:53811348-53814937 chr16:54207143-54208726 13.48862507 ZR751 2
chr16:53811348-53814937 chr16:54315522-54316960 7.250549829 ZR751 2
chr16:53811348-53814937 chr16:54965466-54969769 17.79406505 ZR751 4
chr16:53811348-53814937 chr16:54210394-54220531 11.57842174 ZR751 2
chr16:53811348-53814937 chr16:54314199-54315521 10.61641901 ZR751 2
chr16:53811348-53814937 chr16:54969770-54972270 17.86117924 ZR751 3
chr16:53811348-53814937 chr16:54313414-54314198 7.818477586 ZR751 2
chr16:53811348-53814937 chr16:54958053-54961525 22.40549976 ZR751 2
chr16:53814938-53818958 chr16:54961526-54961771 14.97737226 ZR751 2
chr16:53814938-53818958 chr16:54955077-54958052 11.86547938 ZR751 2
chr16:53814938-53818958 chr16:54958053-54961525 18.44614174 ZR751 2
chr16:53814938-53818958 chr16:54969770-54972270 11.18673473 ZR751 2
chr16:53814938-53818958 chr16:54961772-54965465 7.565792934 ZR751 2
chr16:53818959-53822891 chr16:54965466-54969769 8.92594402 ZR751 2
chr16:53818959-53822891 chr16:54955077-54958052 17.79406505 ZR751 2
chr16:53818959-53822891 chr16:54961526-54961771 13.86547938 ZR751 2
chr16:53818959-53822891 chr16:54958053-54961525 16.47213695 ZR751 2
chr16:53822892-53826460 chr16:54961526-54961771 8.883763015 ZR751 2
chr16:53822892-53826460 chr16:54955077-54958052 10.94288388 ZR751 2
chr16:53822892-53826460 chr16:54958053-54961525 7.795218228 ZR751 2
chr16:53836798-53840643 chr16:54952262-54955076 8.74174401 ZR751 2
chr16:53836798-53840643 chr16:54958053-54961525 13.40800661 ZR751 2
chr16:53836798-53840643 chr16:54961772-54965465 7.013450718 ZR751 2
chr16:53836798-53840643 chr16:54969770-54972270 8.335844875 ZR751 2
chr16:53836798-53840643 chr16:54955077-54958052 17.14497221 ZR751 2
chr16:53840644-53846094 chr16:54958053-54961525 7.703651845 ZR751 2
chr16:80647288-80649080 chr16:78231212-78234834 8.840794515 ZR751 2
chr16:80649081-80656604 chr16:78234835-78235229 8.561971223 ZR751 2
chr16:80649081-80656604 chr16:78169243-78172638 7.04282532 ZR751 2
chr16:80649081-80656604 chr16:78231212-78234834 13.47213695 ZR751 2
chr16:80649081-80656604 chr16:78168689-78169242 14.37697972 ZR751 2
chr17:52972470-52978755 chr17:49781427-49784717 7.194532533 ZR751 2
chr17:52978756-52979606 chr17:50462786-50463147 8.285910137 ZR751 2
chr17:52978756-52979606 chr17:49679529-49686570 6.936154717 ZR751 2
chr17:52978756-52979606 chr17:50469062-50473377 6.924366059 ZR751 2
chr17:52978756-52979606 chr17:49686571-49691792 7.010099509 ZR751 2
chr17:53066432-53071208 chr17:53434035-53435685 12.66478203 ZR751 3
chr17:53066432-53071208 chr17:53432434-53434034 10.37506251 ZR751 2
chr17:53071209-53071630 chr17:53432434-53434034 13.04892552 ZR751 3
chr17:53071209-53071630 chr17:53434035-53435685 13.09867856 ZR751 3
chr17:53071631-53075668 chr17:53434035-53435685 9.829592898 ZR751 3
chr17:53071631-53075668 chr17:53432434-53434034 10.97156664 ZR751 3
chr18:24585776-24589657 chr18:25184710-25185351 12.19010158 ZR751 2
chr18:24594559-24598679 chr18:25184710-25185351 10.50111602 ZR751 2
chr18:24598680-24604298 chr18:25184710-25185351 8.702749879 ZR751 2
chr22:28989127-28992529 chr22:28444916-28448189 6.921739952 ZR751 2
chr22:40832108-40832988 chr22:41042083-41042910 13.78182145 ZR751 2
chr22:40832989-40833337 chr22:41042911-41048751 5.685050626 ZR751 2
chr22:40832989-40833337 chr22:41042083-41042910 14.76164357 ZR751 5
chr22:40832989-40833337 chr22:41040170-41042082 11.29857337 ZR751 4
chr22:40833338-40842574 chr22:41040170-41042082 5.657408846 ZR751 2
chr22:40833338-40842574 chr22:41042083-41042910 10.40604776 ZR751 5
chr22:40915909-40920788 chr22:41042083-41042910 9.340981519 ZR751 2
chr22:40915909-40920788 chr22:41040170-41042082 4.031692445 ZR751 2
chr22:40921120-40922727 chr22:41042083-41042910 5.67971636 ZR751 3
