# Supplementary material for: Capture Hi-C identifies putative target genes at 33 breast cancer risk loci
Source: Nat Commun. 2018 Mar 12;9:1028. doi: 10.1038/s41467-018-03411-9 (PMC5847529; doi:10.1038/s41467-018-03411-9)
Supplement: Supplementary file 7 — Supplementary Data 4 [file 41467_2018_3411_MOESM7_ESM.xlsx]

## Sheet: SD4
Supplementary Data 4: Risk loci which formed interaction peaks with target genes in T-47D (T), ZR-75-1 (Z), Bre80 (Br), BT-20 (BT), MDA-MB-231 (M) and GM06990 (G) cell lines.
Chromosome	Cytoband	SNPs	CHi-C gene targets
1	1p36.22	rs616488	APITD1 (T, Br, M), DFFA (Br, M), PEX14 (Br, M), PGD (Br, M)
1	1p13.2	rs11552449	OLFML3 (T, Z, Br), HIPK1 (Z, Br)
2	2q31.1	rs2016394	CDCA7 (Br, BT), DLX2 (All), DYNC1I2 (T, Br, BT, M, G)
2	2q31.1	rs1550623	CDCA7 (Br), DLX2 (Br, G)
2	2q35	rs13387042	IGFBP5 (T, Z, BT)
2	2q35	rs16857609	IGFBP5 (All), RPL37A (T, BT)
3	3p26.1	rs6762644	BHLHE40 (T, Z, Br, M, G), CAV3 (All), LINC00312 (T, BT), LMCD1 (T, Z, BT, M), C3orf32 (T, Z, M, G), RAD18 (BT, M), SETD5 (T, Z, BT, M)
3	3p24.1	rs4973768	NGLY1 (T, Z), OXSM (T, Z), SLC4A7 (T, Z, Br)
4	4q24	rs9790517	CENPE (Z, G), PPA2 (T, Br, G), TET2 (T, Z, Br, M, G)
5	5q11.2	rs889312	MAP3K1 (T, Z, Br, M)
6	6p23	rs204247	RANBP9 (Br, M)
6	6q25.1	rs12662670, rs2046210	ESR1 (T, Z, G)
8	8q21.11	rs6472903	HNF4G/PEX2 (adj)
8	8q21.11	rs2943559	HNF4G (T, Z), PEX2 (T, Z, G)
8	8q24.21	rs13281615	CCDC26 (T, G), CASC11 (G), MYC (G)
8	8q24.21	rs11780156	CCDC26 (M), CASC11 (Z), MYC (Z)
9	9p21.3	rs1011970	CDKN2A (Z, G), CDKN2B (Z, G), MTAP (Br, G)
9	9q31.2	rs10759243	KLF4 (adj)
9	9q31.2	rs865686	KLF4 (T, Z, Br)
10	10p12.31	rs7072776, rs11814448	BMI1 (Br, M, G), COMMD3 (Z, Br, M, G), LOC100499489 (Br, BT, M, G), MIR1915 (Br, M, G), C10orf114 (Br, M, G), MLLT10 (Br, M, G), C10orf140 (Br, M, G)
10	10q22.3	rs704010	ZMIZ1 (T, Z, Br, M)
10	10q26.13	rs2981579	FGFR2 (T, Z, Br)
11	11p15.5	rs3817198	FAM99B (BT, M), KRTAP5-6 (BT, M), IGF2 (BT, M), KRTAP5-5 (T, BT, M), MRPL23 (T, BT, M), SNORD131 (T, BT, M), TNNT3 (BT, M), LSP1 (BT, M), LINC01150 (BT, M)
11	11q13.1	rs3903072	DKFZp761E198 (All), MIR1234 (All), OVOL1 (All), C11orf68 (T, Br, BT, M, G), DRAP1 (T, Br, BT, M, G), CCDC85B (All), CFL1 (All), CTSW (All), FIBP (All), FOSL1 (All), KAT5 (T, Z, Br, BT, M), MUS81 (All), EFEMP2 (All), RNASEH2C (All), SART1 (All), SNX32 (All), TSGA10IP (T, Br, BT, M, G), CCND1 (M, G), FADD (Z)
11	11q13.3	rs554219, rs78540526, rs75915166	CCND1 (All), LINC01488 (BT, M), ORAOV1 (All), FADD (T, Br, BT, M), LOC338694 (T, M), MIR3164 (T, Br, BT, M, G), MRGPRF (T, M), MRPL21 (T, M), IGHMBP2 (T, M), MYEOV (T, Br, BT, M, G), TPCN2 (T, M, G)
12	12q24.21	rs1292011	TBX3 (T, Z, Br, BT)
13	13q13.1	rs11571833	PDS5B (T, Br, BT, G)
14	14q13.3	rs2236007	PAX9 (T, Z, Br)
14	14q24.1	rs2588809	ZFP36L1 (All)
14	14q24.1	rs999737	ZFP36L1 (adj)
16	16q12.2	rs17817449, rs11075995	CRNDE (T, Z, Br, BT, M), IRX5 (T, Z, Br, BT, M), IRX3 (T, Z), LOC100996338 (T, Z)
17	17q22	rs6504950	STXBP4 (T, Z, Br), COX11 (T, Z, Br), TOM1L1 (T, Z, Br)
19	19p13.1	rs8170, rs2363956	ANO8 (BT, M), GTPBP3 (BT, M), DDA1 (BT, M), MRPL34 (BT), NR2F6 (Br, BT, M, G), USE1 (Br, M, G), OCEL1 (Br, M, G)
19	19p13.11	rs4808801	LRRC25 (T, Br, M, G), SSBP4 (T, Br, BT, M, G), ISYNA1 (T, Br, BT, M, G), LSM4 (Br, BT, M, G), MRPL34 (T, Br), PGPEP1 (BT, M), GDF15 (BT, M), MIR3189 (BT, M), UPF1 (BT, M)
19	19q13.31	rs3760982	KCNN4 (Br, G)
22	22q13.1	rs6001930	LOC101927257 (Z, G)
