# Supplementary material for: Capture Hi-C identifies putative target genes at 33 breast cancer risk loci
Source: Nat Commun. 2018 Mar 12;9:1028. doi: 10.1038/s41467-018-03411-9 (PMC5847529; doi:10.1038/s41467-018-03411-9)
Supplement: Supplementary file 8 — Supplementary Data 5 [file 41467_2018_3411_MOESM8_ESM.xlsx]

## Sheet: SD5
Supplementary Data 5: Distances between published risk SNPs and putative CHi-C target genes (kb) at 36 informative risk loci
Chromosome	Cytoband	SNP	Coordinate (HG19)	CHi-C gene targets
1	1p36.22	rs616488	10566215	APITD1 (76kb), DFFA (34kb), PEX14 (31 kb), PGD (107 kb)
1	1p13.2	rs11552449	114448389	OLFML3 (74 kb), HIPK1 (24 kb)
2	2q31.1	rs2016394	172972971	CDCA7 (1247 kb), DLX2 (5 kb), DYNC1I2 (429 kb)
2	2q31.1	rs1550623	174212894	CDCA7 (7 kb), DLX2 (1245 kb)
2	2q35	rs13387042	217905832	IGFBP5 (346 kb)
2	2q35	rs16857609	218296508	IGFBP5 (736 kb), RPL37A (933 kb)
3	3p26.1	rs6762644	4742276	BHLHE40 (279 kb), CAV3 (4033 kb), LINC00312 (3871 kb), LMCD1 (3801 kb), C3orf32 (3844 kb), RAD18 (4263 kb), SETD5 (4697 kb)
3	3p24.1	rs4973768	27416013	NGLY1 (1591 kb), OXSM (1584 kb), SLC4A7 (82 kb)
4	4q24	rs9790517	106084778	CENPE (1965 kb), PPA2 (310 kb), TET2 (17 kb)
5	5q11.2	rs889312	56031884	MAP3K1 (79 kb)
6	6p23	rs204247	13722523	RANBP9 (11 kb)
6	6q25.1	rs2046210	151948366	ESR1 (180 kb)
6	6q25.1	rs12662670	151918856	ESR1 (210 kb)
8	8q21.11	rs6472903	76230301	HNF4G (222 kb), PEX2 (1683 kb)
8	8q21.11	rs2943559	76417937	HNF4G (34 kb), PEX2 (1496 kb)
8	8q24.21	rs13281615	128355618	CCDC26 (2010 kb), CASC11 (391 kb), MYC (393 kb)
8	8q24.21	rs11780156	129194641	CCDC26 (1171 kb), CASC11 (448 kb), MYC (446 kb)
9	9p21.3	rs1011970	22062134	CDKN2A (87 kb), CDKN2B (53 kb), MTAP (259 kb)
9	9q31.2	rs10759243	110306115	KLF4 (54 kb)
9	9q31.2	rs865686	110888478	KLF4 (636 kb)
10	10p12.31	rs7072776	22032942	BMI1 (577 kb), COMMD3 (572 kb), LOC100499489 (694 kb), MIR1915 (247 kb), C10orf114 (247 kb), MLLT10 (209 kb), C10orf140 (218 kb)
10	10p12.31	rs11814448	22315843	BMI1 (294 kb), COMMD3 (289 kb), LOC100499489 (411 kb), MIR1915 (530 kb), C10orf114 (530 kb), MLLT10 (492 kb), C10orf140 (501 kb)
10	10q22.3	rs704010	80841148	ZMIZ1 (12 kb)
10	10q26.13	rs2981579	123337335	FGFR2 (21 kb)
11	11p15.5	rs3817198	1909006	FAM99B (202 kb), KRTAP5-6 (191 kb), IGF2 (253 kb), KRTAP5-5 (258 kb), MRPL23 (59 kb), SNORD131 (62 kb), TNNT3 (32 kb), LSP1 (23 kb), LINC01150 (9 kb)
11	11q13.1	rs3903072	65583066	DKFZp761E198 (35 kb), MIR1234 (29 kb), OVOL1 (29 kb), C11orf68 (103 kb), DRAP1 (104 kb), CCDC85B (75 kb), CFL1 ( 43 kb), CTSW (64 kb), FIBP (73 kb), FOSL1 (85 kb), KAT5 (104 kb), MUS81 (45 kb), EFEMP2 ( 57 kb), RNASEH2C (95 kb), SART1 (146 kb), SNX32 (18 kb), TSGA10IP (130 kb), CCND1 (3873 kb), FADD (4466 kb)
11	11q13.3	rs554219	69331642	CCND1 (124 kb), LINC01488 (31 kb), ORAOV1 (159 kb), FADD (718 kb), LOC338694 (393 kb), MIR3164 (481 kb), MRGPRF ( 551 kb), MRPL21 (660 kb), IGHMBP2 (660 kb), MYEOV (270 kb), TPCN2 (515 kb)
11	11q13.3	rs78540526	69331418	CCND1 (124 kb), LINC01488 (31 kb), ORAOV1 (159 kb), FADD (718 kb), LOC338694 (392 kb), MIR3164 (481 kb), MRGPRF (551 kb), MRPL21 (660 kb), IGHMBP2 (660 kb), MYEOV (270 kb), TPCN2 (515 kb)
11	11q13.3	rs75915166	69379161	CCND1 (77 kb), LINC01488 (79 kb), ORAOV1 (111 kb), FADD (670 kb), LOC338694 (440 kb), MIR3164 (529 kb), MRGPRF (598 kb), MRPL21 (708 kb), IGHMBP2 (708 kb), MYEOV (318 kb), TPCN2 (563 kb)
12	12q24.21	rs1292011	115836522	TBX3 (715 kb)
13	13q13.1	rs11571833	32972626	PDS5B (188 kb)
14	14q13.3	rs2236007	37132769	PAX9 (6 kb)
14	14q24.1	rs2588809	68660428	ZFP36L1 (603 kb)
14	14q24.1	rs999737	69034682	ZFP36L1 (228 kb)
16	16q12.2	rs17817449	53813367	CRNDE (1150 kb), IRX5 (1152 kb), IRX3 (507 kb), LOC100996338 (491 kb)
16	16q12.2	rs11075995	53855291	CRNDE (1108 kb), IRX5 (1110 kb), IRX3 (465 kb), LOC100996338 (450 kb)
17	17q22	rs6504950	53056471	STXBP4 (10 kb), COX11 (10 kb), TOM1L1 (78 kb)
19	19p13.1	rs8170	17389704	ANO8 (56 kb), GTPBP3 (56 kb), DDA1 (31 kb), MRPL34 (27 kb), NR2F6 (34 kb), USE1 (64 kb), OCEL1 (53 kb)
19	19p13.1	rs2363956	17394124	ANO8 (52 kb), GTPBP3 (52 kb), DDA1 (26 kb), MRPL34 (22 kb), NR2F6 (38 kb), USE1 (68 kb), OCEL1 (57 kb)
19	19p13.11	rs4808801	18571141	LRRC25 (63 kb), SSBP4 (41 kb), ISYNA1 (22 kb), LSM4 (137 kb), MRPL34 (1155 kb), PGPEP1 (120 kb), GDF15 (74 kb), MIR3189 (74 kb), UPF1 (372 kb)
19	19q13.31	rs3760982	44286513	KCNN4 (1kb)
22	22q13.1	rs6001930	40876234	LOC101927257 (42 kb)
