# Supplementary material for: Capture Hi-C identifies putative target genes at 33 breast cancer risk loci
Source: Nat Commun. 2018 Mar 12;9:1028. doi: 10.1038/s41467-018-03411-9 (PMC5847529; doi:10.1038/s41467-018-03411-9)
Supplement: Supplementary file 9 — Supplementary Data 6 [file 41467_2018_3411_MOESM9_ESM.xlsx]

## Sheet: SD6
Supplementary Data 6: eQTL analysis of 69 protein coding target genes at 26 risk loci in TCGA breast cancer data
Cytoband	SNP	Proxy	RefSeq gene	Alternative name	P (All cancers)	P adjusted (All Cancers)	P (ER+ Cancers)	P adjusted (ER+ Cancers)	P (ER- Cancers)	P adjusted (ER- Cancers)
2q31.1	rs1550623		CDCA7		0.007407	0.086772	0.510784	0.665955	0.329539	0.892306
2q31.1	rs1550623		DLX2		0.15416	0.449183	0.900247	0.922753	0.547078	0.897579
2q35	rs13387042	rs6721996	IGFBP5		0.769292	0.931967	0.014953	0.175162	0.00737	0.302182
2q35	rs16857609	rs13388294	RPL37A		0.384838	0.618758	0.273673	0.524706	0.826096	0.954083
2q35	rs16857609	rs13388294	IGFBP5		0.142663	0.449183	0.342131	0.550322	0.130996	0.828981
3p26.1	rs6762644	rs6774180	SETD5		0.108279	0.443942	0.160478	0.510047	0.68908	0.911364
3p26.1	rs6762644	rs6774180	RAD18		0.664318	0.838063	0.835664	0.889928	0.47232	0.892306
3p26.1	rs6762644	rs6774180	LMCD1		0.492875	0.74844	0.73612	0.816966	0.635884	0.911364
3p26.1	rs6762644	rs6774180	C3orf32	SSUH2	0.941104	0.964631	0.096348	0.376214	0.049346	0.505792
3p26.1	rs6762644	rs6774180	BHLHE40		0.184248	0.449183	0.470418	0.651707	0.648357	0.911364
3p26.1	rs6762644	rs6774180	CAV3		0.915479	0.962427	0.7449	0.816966	0.975354	0.978213
5q11.2	rs889312	rs4700485	MAP3K1		0.937621	0.964631	0.453521	0.651707	0.165488	0.852153
6p23	rs204247		RANBP9		0.061774	0.36182	0.034386	0.268129	0.596454	0.911364
6q25.1	rs12662670	rs17081488	ESR1		0.514169	0.755217	0.236571	0.524706	0.449024	0.892306
6q25.1	rs2046210		ESR1		0.656698	0.838063	0.284774	0.524706	0.284674	0.864564
8q21.11	rs2943559	rs2977896	HNF4G		0.779266	0.931967	0.745543	0.816966	0.04554	0.505792
8q21.11	rs2943559	rs2977896	PEX2		0.190053	0.449183	0.255585	0.524706	0.680888	0.911364
8q24.21	rs11780156	rs1016578	MYC		0.123654	0.449183	0.258059	0.524706	0.810695	0.954083
8q24.21	rs13281615	rs418269	MYC		0.830977	0.962427	0.723302	0.816966	0.176633	0.852153
9q31.2	rs10759243		KLF4		0.070952	0.36363	0.063285	0.325677	0.889656	0.978213
9q31.2	rs865686	rs471467	KLF4		0.104555	0.443942	0.049456	0.311951	0.912594	0.978213
10p12.31	rs11814448	rs12248406	C10orf140	SKIDA1	0.136407	0.449183	0.087739	0.376214	0.931108	0.978213
10p12.31	rs11814448	rs12248406	C10orf114	CASC10	0.784217	0.931967	0.75521	0.816966	0.806861	0.954083
10p12.31	rs11814448	rs12248406	BMI1		0.515758	0.755217	0.684704	0.813706	0.869272	0.976443
10p12.31	rs11814448	rs12248406	COMMD3		0.447121	0.705075	0.634955	0.788884	0.32607	0.892306
10p12.31	rs11814448	rs12248406	MLLT10		0.144299	0.449183	0.385019	0.587578	0.21617	0.853728
10p12.31	rs7072776		COMMD3		0.652514	0.838063	0.431405	0.6317	0.362427	0.892306
10p12.31	rs7072776		C10orf114	CASC10	0.855889	0.962427	0.757188	0.816966	0.80746	0.954083
10p12.31	rs7072776		MLLT10		0.965538	0.965538	0.934857	0.946398	0.646984	0.911364
10p12.31	rs7072776		BMI1		0.550089	0.778072	0.285727	0.524706	0.978213	0.978213
10p12.31	rs7072776		C10orf140	SKIDA1	0.23862	0.489171	0.195405	0.524706	0.959492	0.978213
10q22.3	rs704010		ZMIZ1		0.286764	0.503747	0.074961	0.361579	0.472373	0.892306
10q26.13	rs2981579	rs1078806	FGFR2		0.632315	0.838063	0.695157	0.814326	0.608957	0.911364
11p15.5	rs3817198		TNNT3		0.188583	0.449183	0.287948	0.524706	0.047044	0.505792
11p15.5	rs3817198		IGF2		0.566397	0.787196	0.958048	0.958048	0.265971	0.853728
11p15.5	rs3817198		LSP1		0.179168	0.449183	0.170772	0.51864	0.323879	0.892306
11p15.5	rs3817198		MRPL23		0.490333	0.74844	0.528213	0.676773	0.68871	0.911364
11q13.1	rs3903072		FADD		0.040461	0.276481	0.012658	0.172995	0.67124	0.911364
11q13.1	rs3903072		OVOL1		0.910336	0.962427	0.647328	0.792252	0.717677	0.919814
11q13.1	rs3903072		CFL1		0.066574	0.36363	0.033823	0.268129	0.591218	0.911364
11q13.1	rs3903072		CTSW		0.006217	0.086772	0.063547	0.325677	0.001226	0.100532
11q13.1	rs3903072		SART1		0.28765	0.503747	0.310952	0.533934	0.494351	0.892306
11q13.1	rs3903072		KAT5		0.250452	0.49838	0.342273	0.550322	0.016738	0.457512
11q13.1	rs3903072		CCDC85B		0.959337	0.965538	0.851509	0.895176	0.931233	0.978213
11q13.1	rs3903072		SNX32		0.006705	0.086772	0.031585	0.268129	0.035665	0.505792
11q13.1	rs3903072		DRAP1		0.146567	0.449183	0.158099	0.510047	0.551842	0.897579
11q13.1	rs3903072		EFEMP2		0.312017	0.522151	0.312547	0.533934	0.717903	0.919814
11q13.1	rs3903072		FIBP		0.202022	0.449183	0.510597	0.665955	0.232585	0.853728
11q13.1	rs3903072		C11orf68		0.179506	0.449183	0.161722	0.510047	0.243184	0.853728
11q13.1	rs3903072		TSGA10IP		0.300174	0.512797	0.657964	0.793427	0.355655	0.892306
11q13.1	rs3903072		DKFZp761E198	AP5B1	0.261346	0.49838	0.476858	0.651707	0.112145	0.828981
11q13.1	rs3903072		RNASEH2C		0.905205	0.962427	0.578731	0.730092	0.477708	0.892306
11q13.1	rs3903072		MUS81		0.207397	0.449183	0.091767	0.376214	0.042679	0.505792
11q13.1	rs3903072		FOSL1		0.658673	0.838063	0.899601	0.922753	0.176666	0.852153
11q13.1	rs3903072		CCND1		0.026614	0.229164	0.042171	0.288165	0.55825	0.897579
12q24.21	rs1292011		TBX3		0.288733	0.503747	0.208804	0.524706	0.454958	0.892306
14q13.3	rs2236007	rs1018464	PAX9		0.003209	0.065789	0.054148	0.317151	0.24792	0.853728
14q24.1	rs2588809		ZFP36L1		0.078833	0.380254	0.004458	0.091393	0.256065	0.853728
14q24.1	rs999737	rs17828907	ZFP36L1		0.869466	0.962427	0.511648	0.665955	0.141533	0.828981
16q12.2	rs11075995	rs2042032	IRX3		0.086072	0.392107	0.225969	0.524706	0.426939	0.892306
16q12.2	rs11075995	rs2042032	IRX5		0.027947	0.229164	0.205697	0.524706	0.523704	0.897579
16q12.2	rs17817449	rs8050136	IRX5		0.208158	0.449183	0.194643	0.524706	0.189094	0.853728
16q12.2	rs17817449	rs8050136	IRX3		0.033655	0.250881	0.035968	0.268129	0.351415	0.892306
17q22	rs6504950	rs9902718	TOM1L1		0.191877	0.449183	0.093251	0.376214	0.821079	0.954083
17q22	rs6504950	rs9902718	STXBP4		0.12805	0.449183	0.182153	0.524706	0.236341	0.853728
17q22	rs6504950	rs9902718	COX11		0.00174	0.058813	0.000783	0.032117	0.403275	0.892306
19p13.11	rs4808801		MRPL34		0.76603	0.931967	0.245537	0.524706	0.056371	0.513603
19p13.11	rs4808801		SSBP4		0.002152	0.058813	0.0002	0.016381	0.475126	0.892306
19p13.11	rs4808801		GDF15		0.186707	0.449183	0.337355	0.550322	0.957394	0.978213
19p13.11	rs4808801		ISYNA1		0.275393	0.503747	0.277657	0.524706	0.85653	0.975493
19p13.11	rs4808801		LRRC25		0.008933	0.091568	0.003792	0.091393	0.768196	0.954083
19p13.11	rs4808801		UPF1		0.222984	0.468838	0.110425	0.411585	0.944595	0.978213
19p13.11	rs4808801		LSM4		0.550343	0.778072	0.255091	0.524706	0.270694	0.853728
19p13.11	rs4808801		PGPEP1		0.911211	0.962427	0.21427	0.524706	0.139079	0.828981
19p13.11	rs8170	rs34084277	OCEL1		0.1981	0.449183	0.285635	0.524706	0.4853	0.892306
19p13.11	rs8170	rs34084277	MRPL34		0.001459	0.058813	0.011381	0.172995	0.130892	0.828981
19p13.11	rs8170	rs34084277	DDA1		0.883552	0.962427	0.463495	0.651707	0.500562	0.892306
19p13.11	rs8170	rs34084277	NR2F6		0.344402	0.564819	0.363509	0.573226	0.787218	0.954083
19p13.11	rs8170	rs34084277	ANO8		0.576218	0.787498	0.40935	0.610304	0.43104	0.892306
19p13.11	rs8170	rs34084277	GTPBP3		0.053724	0.338876	0.160506	0.510047	0.494158	0.892306
19p13.11	rs8170	rs34084277	USE1		0.258487	0.49838	0.300193	0.533934	0.666389	0.911364
19q13.31	rs3760982	rs3760983	KCNN4		0.894171	0.962427	0.386941	0.587578	0.52627	0.897579
