# Supplementary material for: Capture Hi-C identifies putative target genes at 33 breast cancer risk loci
Source: Nat Commun. 2018 Mar 12;9:1028. doi: 10.1038/s41467-018-03411-9 (PMC5847529; doi:10.1038/s41467-018-03411-9)
Supplement: Supplementary file 10 — Supplementary Data 7 [file 41467_2018_3411_MOESM10_ESM.xlsx]

## Sheet: SD7
Supplementary Data 7: Disease-specific survival analysis of 97 target genes in Metabric data
RefSeq gene	Alt gene	P All Cancers (N=1970)	P_adj All Cancers	P ER+ Cancers (N=1494)	P_adj ER+ Cancers	P ER- Cancers (N=433)	P_adj ER- Cancers
ANO8		0.417379	0.539811	0.911234	0.934721	0.105636	0.778163
APITD1	CENPS	7.8e-09	1.5e-07	0.003013	0.019483	0.237403	0.781706
BHLHE40		1.8e-06	1.9e-05	0.129055	0.258311	0.166246	0.778163
BMI1		0.00169	0.008354	0.197793	0.361998	0.847809	0.99994
C10orf114	CASC10	0.190765	0.297814	0.420792	0.591548	0.049611	0.767966
C10orf140	SKIDA1	0.027376	0.064767	0.374625	0.559055	0.116066	0.778163
C11orf68		0.850732	0.910242	0.704255	0.816031	0.973443	0.99994
C3orf32	SSUH2	0.057227	0.111021	0.0096	0.040486	0.994923	0.99994
CAV3		0.494052	0.599038	0.36649	0.555462	0.720899	0.940298
CCDC26		0.548737	0.641295	0.103326	0.227787	0.228926	0.781706
CCDC85B		0.504645	0.604328	0.580195	0.724091	0.951749	0.99994
CCND1		0.053484	0.108082	0.106395	0.22934	0.724769	0.940298
CDCA7		5.4e-14	1.7e-12	1.2e-08	4e-07	0.565719	0.84868
CDKN2A		0.058734	0.11171	0.937833	0.947602	0.676378	0.937267
CDKN2B		0.152739	0.246928	0.627561	0.751524	0.57988	0.84868
CENPE		0	0	3.3e-14	3.2e-12	0.341717	0.791898
CFL1		0	0	1.7e-12	8.1e-11	0.153426	0.778163
COMMD3		0.007263	0.023484	0.36431	0.555462	0.980135	0.99994
COX11		0.001802	0.008354	0.111557	0.235239	0.046135	0.767966
CRNDE		0.006196	0.023117	0.049695	0.130283	0.579369	0.84868
CTSW		0.872737	0.910274	0.434088	0.597017	0.01755	0.609165
DDA1		0.014521	0.039127	0.324198	0.527313	0.359211	0.791898
DFFA		0.997784	0.997784	0.862756	0.934721	0.975915	0.99994
DKFZp761E198	AP5B1	0.131304	0.215873	0.19027	0.359235	0.87328	0.99994
DLX2		0.052648	0.108082	0.037622	0.104268	0.453498	0.84868
DRAP1		0.001337	0.007228	0.000139	0.001983	0.962646	0.99994
DYNC1I2		0.006833	0.023484	0.005927	0.030261	0.321472	0.791898
EFEMP2		0.193425	0.297814	0.356308	0.555462	0.574613	0.84868
ESR1		6.3e-09	1.5e-07	0.389815	0.572911	0.504451	0.84868
FADD		0.008909	0.026188	4.4e-05	0.000861	0.383894	0.809516
FGFR2		0.364413	0.51144	0.590078	0.724526	0.193303	0.781706
FIBP		0.005138	0.020765	0.0008	0.006463	0.107632	0.778163
FOSL1		0.000512	0.00355	0.067525	0.167947	0.263652	0.791898
GDF15		0.052347	0.108082	0.995913	0.995913	0.531488	0.84868
GTPBP3		0.02975	0.068709	0.005563	0.029981	0.479013	0.84868
HIPK1		0.71973	0.811788	0.466514	0.628498	0.570582	0.84868
HNF4G		0.915935	0.935218	0.526092	0.67146	0.727034	0.940298
IGF2		0.260729	0.389088	0.496615	0.659885	0.921964	0.99994
IGFBP5		0.114439	0.191389	0.013653	0.055182	0.05542	0.767966
IGHMBP2		0.423416	0.540413	0.018235	0.065512	0.133377	0.778163
IRX3		0.001341	0.007228	0.015693	0.058546	0.754975	0.944947
IRX5		0.056777	0.111021	0.621679	0.751524	0.849718	0.99994
ISYNA1		0.013413	0.037174	0.008074	0.035741	0.081488	0.778163
KAT5		0.016289	0.042703	0.019523	0.067632	0.241765	0.781706
KCNN4		0.012082	0.034469	0.326173	0.527313	0.485411	0.84868
KLF4		0.026953	0.064767	0.039895	0.107494	0.943331	0.99994
KRTAP5.5		0.470467	0.585068	0.706666	0.816031	0.549355	0.84868
KRTAP5.6		0.853938	0.910242	0.775472	0.88495	0.221566	0.781706
LMCD1		0.808859	0.894006	0.034491	0.101383	0.812453	0.997568
LOC338694		0.28024	0.405721	0.910854	0.934721	0.139628	0.778163
LRRC25		0.038188	0.082317	0.037204	0.104268	0.020901	0.609165
LSM4		0.001809	0.008354	0.004804	0.027414	0.22393	0.781706
LSP1		0.175673	0.279348	0.233452	0.419348	0.273747	0.791898
MAP3K1		0.000745	0.004819	0.413251	0.58949	0.122003	0.778163
MLLT10		0.866719	0.910274	0.818697	0.923414	0.443393	0.84868
MRGPRF		0.083107	0.152102	0.077036	0.182256	0.99994	0.99994
MRPL21		0.007579	0.023715	0.003742	0.022687	0.695544	0.940244
MRPL23		0.403782	0.536532	0.39709	0.574892	0.344402	0.791898
MRPL34		0.00045	0.003358	0.000413	0.00445	0.961143	0.99994
MTAP		0.43473	0.547647	0.665931	0.787747	0.595573	0.84868
MUS81		0.008851	0.026188	0.002505	0.017359	0.547883	0.84868
MYC		0.640383	0.730791	0.515111	0.671131	0.470332	0.84868
MYEOV		0.485541	0.596171	0.192579	0.359235	0.334094	0.791898
NGLY1		0.112931	0.191389	0.028195	0.087752	0.158904	0.778163
NR2F6		0.330831	0.471921	0.915448	0.934721	0.218272	0.781706
OCEL1		0.002226	0.009814	0.182434	0.353922	0.281086	0.791898
OLFML3		0.006992	0.023484	0.130487	0.258311	0.152057	0.778163
ORAOV1		0.006016	0.023117	0.000143	0.001983	0.932726	0.99994
OVOL1		0.519837	0.614929	0.27077	0.469012	0.196508	0.781706
OXSM		0.385408	0.526543	0.360936	0.555462	0.34651	0.791898
PAX9		0.018074	0.044953	0.087475	0.197327	0.072366	0.778163
PDS5B		6.6e-06	6.4e-05	0.0002	0.002426	0.881515	0.99994
PEX14		0.811057	0.894006	0.885302	0.934721	0.759854	0.944947
PEX2		0.016999	0.043392	0.289805	0.484674	0.159719	0.778163
PGD		0.036199	0.079801	0.436992	0.597017	0.697913	0.940244
PGPEP1		1.9e-05	0.000166	0.008106	0.035741	0.476412	0.84868
PPA2		0.369081	0.51144	0.076042	0.182256	0.353523	0.791898
RAD18		0.102475	0.177501	0.278309	0.473614	0.338204	0.791898
RANBP9		0.266307	0.391391	0.849358	0.934721	0.008901	0.609165
RNASEH2C		0.825805	0.900034	0.904979	0.934721	0.02512	0.609165
RPL37A		0.035514	0.079801	0.015425	0.058546	0.579334	0.84868
SART1		0.101679	0.177501	0.085502	0.197327	0.909652	0.99994
SETD5		0.061757	0.115201	0.128259	0.258311	0.188575	0.781706
SLC4A7		6.2e-08	7.6e-07	0.000539	0.00475	0.876146	0.99994
SNX32		0.392076	0.528214	0.878303	0.934721	0.281904	0.791898
SSBP4		0.002819	0.011889	0.582259	0.724091	0.317469	0.791898
STXBP4		0.934318	0.94405	0.028051	0.087752	0.168468	0.778163
TBX3		1.1e-08	1.8e-07	0.001633	0.012184	0.738257	0.942249
TET2		0.41272	0.539811	0.250552	0.441883	0.934046	0.99994
TNNT3		0.001135	0.006882	0.025331	0.084728	0.452713	0.84868
TOM1L1		0.088593	0.159139	0.518916	0.671131	0.291182	0.791898
TPCN2		1.3e-08	1.8e-07	1.1e-05	0.000271	0.435285	0.84868
TSGA10IP		0.55994	0.646597	0.88869	0.934721	0.603701	0.84868
UPF1		0.007137	0.023484	0.006771	0.032837	0.478342	0.84868
USE1		0.000404	0.003266	0.000513	0.00475	0.373427	0.804943
ZFP36L1		0.198247	0.300468	0.028949	0.087752	0.583256	0.84868
ZMIZ1		0.89445	0.922996	0.056718	0.144779	0.591852	0.84868
